# Supplementary material for: Crystal structure of 4-(4b,8a-di­hydro-9H-pyrido[3,4-b]indol-1-yl)-7-methyl-2H-chromen-2-one
Source: Acta Crystallogr E Crystallogr Commun. 2017 Jan 1;73(Pt 1):56–8. doi: 10.1107/S2056989016019769 (PMC5209772; doi:10.1107/S2056989016019769)
Supplement: Supplementary file 1 [file e-73-00056-sup1.cif]

##############################################################################
#                                                                            #
# This CIF contains the data in a paper accepted for publication in          #
# Acta Crystallographica Section E. It conforms to the requirements of       #
# Notes for Authors for Acta Crystallographica Section E, and has been       #
# peer reviewed under the auspices of the IUCr Commission on Journals.       #
#                                                                            #
# Full details of the Crystallographic Information File format               #
# are given in the paper "The Crystallographic Information File (CIF):       #
# a New Standard Archive File for Crystallography" by S. R. Hall, F. H.      #
# Allen and I. D. Brown [Acta Cryst. (1991), A47, 655-685].                  #
#                                                                            #
# The current version of the core CIF dictionary is obtainable from          #
# ftp://ftp.iucr.org/pub/cif_core.dic.                                       #
#                                                                            #
# Software is freely available for graphical display of the structure(s)     #
# in this CIF. For information consult the CIF software page                 #
# http://www.iucr.org/resources/cif/software.                                #
#                                                                            #
# This file may be used for bona fide research purposes within the           #
# scientific community so long as proper attribution is given to the journal # 
# article from which it was obtained.                                        #
#                                                                            #
##############################################################################
data_global
_audit_creation_method     'WinGX routine CIF_UPDATE'
_audit_conform_dict_name     cif_core.dic
_audit_conform_dict_version     2.4.3
_journal_data_validation_number     ?
_journal_date_recd_electronic     2016-12-04
_journal_date_accepted     2016-12-10
_journal_name_full     'Acta Crystallographica, Section E'
_journal_year     2017
_journal_volume     73
_journal_issue      1
_journal_page_first     56
_journal_page_last     58
_journal_paper_category     GO
_journal_paper_doi     10.1107/S2056989016019769
_journal_coeditor_code     SU5339
_publ_contact_author_name     'Manohar V Kulkarni'
_publ_contact_author_address
;
Department of Chemistry
Karnatak University
Dharwad
India
;
_publ_contact_author_email     'anilgn@msrit.edu'
_publ_contact_author_fax     ' '
_publ_contact_author_phone     '+919916907892'
_publ_section_title
;\
Crystal structure of
4-(4b,8a-dihydro-9<i>H</i>-pyrido[3,4-<i>b</i>]indol-1-yl)-7-methyl-\
2<i>H</i>-chromen-2-one
;
loop_
    _publ_author_name
    _publ_author_footnote
    _publ_author_address
    'Samundeeswari, S.' .
;
Department of Chemistry
Karnatak University
Dharwad
India
;
    'Kulkarni, Manohar V.' .
;
Department of Chemistry
Karnatak University
Dharwad
India
;
    'Anil Kumar, G. N.' .
;
Department of Physics
M. S. Ramaiah Institute of Technology
Bangalore
India
;
_publ_section_synopsis
;
In the title compound, the dihedral angle between the mean planes of the
coumarin and \b-carboline ring systems is 63.8(2)\%. In the crystal, molecules
are linked <i>via</i> N---H...N hydrogen bonds, forming chains along the [010]
direction.
;
data_I
_database_code_depnum_ccdc_archive 'CCDC 1522101'
_audit_creation_method     'WinGX routine CIF_UPDATE'
_chemical_name_systematic
;\
4-(4b,8a-Dihydro-9<i>H</i>-pyrido[3,4-<i>b</i>]indol-1-yl)-\
7-methyl-2<i>H</i>-chromen-2-one
;
_chemical_formula_moiety     'C21 H14 N2 O2'
_chemical_formula_sum     'C21 H14 N2 O2'
_chemical_formula_iupac     'C21 H14 N2 O2'
_chemical_formula_weight     326.34
_symmetry_cell_setting     monoclinic
_symmetry_space_group_name_H-M     'P 21/c'
_symmetry_space_group_name_Hall     '-P 2ybc'
loop_
    _symmetry_equiv_pos_as_xyz
    x,y,z
    -x,1/2+y,1/2-z
    -x,-y,-z
    x,1/2-y,1/2+z
_cell_length_a     10.6784(8)
_cell_length_b     8.0954(6)
_cell_length_c     17.9032(14)
_cell_angle_alpha     90
_cell_angle_beta     98.105(5)
_cell_angle_gamma     90
_cell_volume     1532.2(2)
_cell_formula_units_Z     4
_cell_measurement_reflns_used     1990
_cell_measurement_theta_min     3.3060
_cell_measurement_theta_max     26.3890
_cell_measurement_temperature     296(2)
_exptl_crystal_description     block
_exptl_crystal_colour     colourless
_exptl_crystal_size_max     0.20
_exptl_crystal_size_mid     0.15
_exptl_crystal_size_min     0.10
_exptl_crystal_density_diffrn     1.415
_exptl_crystal_density_method     'Not Measured'
_exptl_crystal_F_000     680
_exptl_absorpt_coefficient_mu     0.093
_exptl_absorpt_correction_type     multi-scan
_exptl_absorpt_process_details
;
(SADABS; Bruker, 2012)
;
_exptl_absorpt_correction_T_min     0.941
_exptl_absorpt_correction_T_max     0.971
_exptl_special_details     ?
_diffrn_ambient_temperature     296(2)
_diffrn_radiation_type     MoK\a
_diffrn_radiation_wavelength     0.71073
_diffrn_radiation_source     'fine-focus sealed tube'
_diffrn_radiation_monochromator     graphite
_diffrn_measurement_device_type     'Bruker SMART CCD area-detector'
_diffrn_measurement_method     '\w and \f scans'
_diffrn_reflns_number     11601
_diffrn_reflns_av_R_equivalents     0.0592
_diffrn_reflns_theta_min     1.926
_diffrn_reflns_theta_max     25.499
_diffrn_reflns_theta_full     25.242
_diffrn_measured_fraction_theta_max     0.999
_diffrn_measured_fraction_theta_full     0.999
_diffrn_reflns_limit_h_min     -12
_diffrn_reflns_limit_h_max     11
_diffrn_reflns_limit_k_min     -9
_diffrn_reflns_limit_k_max     9
_diffrn_reflns_limit_l_min     -21
_diffrn_reflns_limit_l_max     21
_diffrn_reflns_reduction_process
;
;
_reflns_number_total     2848
_reflns_number_gt     1446
_reflns_threshold_expression     'I > 2\s(I)'
_refine_ls_structure_factor_coef     Fsqd
_refine_ls_matrix_type     full
_refine_ls_R_factor_all     0.131
_refine_ls_R_factor_gt     0.0598
_refine_ls_wR_factor_ref     0.1659
_refine_ls_goodness_of_fit_ref     0.944
_refine_ls_restrained_S_all     0.944
_refine_ls_number_reflns     2848
_refine_ls_number_parameters     227
_refine_ls_number_restraints     0
_refine_ls_hydrogen_treatment     constr
_refine_ls_weighting_scheme     calc
_refine_ls_weighting_details
                      'w=1/[\s^2^(Fo^2^)+(0.0799P)^2^] where P=(Fo^2^+2Fc^2^)/3'
_atom_sites_solution_hydrogens     geom
_atom_sites_solution_primary     direct
_atom_sites_solution_secondary     difmap
_refine_ls_shift/su_max     0
_refine_ls_shift/su_mean     0
_refine_diff_density_max     0.21
_refine_diff_density_min     -0.272
_refine_ls_extinction_method     none
loop_
    _atom_type_symbol
    _atom_type_description
    _atom_type_scat_dispersion_real
    _atom_type_scat_dispersion_imag
    _atom_type_scat_source
    C C 0.0033 0.0016 'International Tables Vol C Tables 4.2.6.8 and 6.1.1.4'
    H H 0 0 'International Tables Vol C Tables 4.2.6.8 and 6.1.1.4'
    N N 0.0061 0.0033 'International Tables Vol C Tables 4.2.6.8 and 6.1.1.4'
    O O 0.0106 0.006 'International Tables Vol C Tables 4.2.6.8 and 6.1.1.4'
_computing_data_collection
;
SMART (Bruker, 2012)
;
_computing_cell_refinement
;
SAINT (Bruker, 2012)
;
_computing_data_reduction
;
SAINT (Bruker, 2012)
;
_computing_structure_solution
;
SHELXS97 (Sheldrick, 2008)
;
_computing_structure_refinement
;
SHELXL2014 (Sheldrick, 2015)
;
_computing_molecular_graphics
;
ORTEP-3 for Windows (Farrugia, 2012) and Mercury (Macrae <i>et al.</i>,
2008)
;
_computing_publication_material
;
WinGX (Farrugia, 2012) and PLATON (Spek, 2009)
;
loop_
    _atom_site_type_symbol
    _atom_site_label
    _atom_site_fract_x
    _atom_site_fract_y
    _atom_site_fract_z
    _atom_site_U_iso_or_equiv
    _atom_site_adp_type
    _atom_site_calc_flag
    _atom_site_occupancy
    _atom_site_disorder_assembly
    _atom_site_disorder_group
    O O1 0.85044(16) 0.1787(2) 0.24656(10) 0.0445(6) Uani d 1 . .
    O O2 0.87191(18) 0.3169(3) 0.35363(12) 0.0602(7) Uani d 1 . .
    N N1 0.3818(2) 0.2835(3) 0.17822(12) 0.0413(7) Uani d 1 . .
    N N2 0.4360(2) 0.0447(3) 0.35591(12) 0.0407(7) Uani d 1 . .
    H H2 0.5149 0.0259 0.3707 0.049 Uiso calc 1 . .
    C C1 0.7990(3) 0.2565(4) 0.30347(17) 0.0429(8) Uani d 1 . .
    C C2 0.6635(2) 0.2570(3) 0.29733(15) 0.0427(8) Uani d 1 . .
    H H2A 0.6264 0.3055 0.3359 0.051 Uiso calc 1 . .
    C C3 0.5878(2) 0.1912(3) 0.23877(15) 0.0341(7) Uani d 1 . .
    C C4 0.5774(3) 0.0283(4) 0.11849(15) 0.0401(8) Uani d 1 . .
    H H4 0.4895 0.0273 0.1126 0.048 Uiso calc 1 . .
    C C5 0.6389(3) -0.0500(4) 0.06608(15) 0.0459(8) Uani d 1 . .
    H H5 0.5921 -0.1047 0.0258 0.055 Uiso calc 1 . .
    C C6 0.7705(3) -0.0486(4) 0.07241(15) 0.0427(8) Uani d 1 . .
    C C7 0.8384(3) 0.0291(4) 0.13369(15) 0.0431(8) Uani d 1 . .
    H H7 0.9263 0.0302 0.1395 0.052 Uiso calc 1 . .
    C C8 0.6443(2) 0.1088(3) 0.18005(15) 0.0353(7) Uani d 1 . .
    C C9 0.7754(2) 0.1051(4) 0.18637(15) 0.0370(7) Uani d 1 . .
    C C10 0.8380(3) -0.1277(4) 0.01293(17) 0.0635(10) Uani d 1 . .
    H H10A 0.924 -0.1509 0.0339 0.095 Uiso calc 1 . .
    H H10B 0.8369 -0.0537 -0.0291 0.095 Uiso calc 1 . .
    H H10C 0.7961 -0.2287 -0.0038 0.095 Uiso calc 1 . .
    C C11 0.4475(2) 0.2009(4) 0.23601(15) 0.0356(7) Uani d 1 . .
    C C12 0.2541(3) 0.2974(4) 0.17666(16) 0.0464(8) Uani d 1 . .
    H H12 0.2093 0.3581 0.1376 0.056 Uiso calc 1 . .
    C C13 0.1874(3) 0.2280(4) 0.22862(17) 0.0449(8) Uani d 1 . .
    H H13 0.1 0.2388 0.2242 0.054 Uiso calc 1 . .
    C C14 0.1087(3) 0.0115(4) 0.37782(19) 0.0542(9) Uani d 1 . .
    H H14 0.0321 0.0482 0.3519 0.065 Uiso calc 1 . .
    C C15 0.1115(3) -0.0820(4) 0.44170(19) 0.0595(10) Uani d 1 . .
    H H15 0.0361 -0.1107 0.4587 0.071 Uiso calc 1 . .
    C C16 0.2255(3) -0.1345(4) 0.48153(18) 0.0589(9) Uani d 1 . .
    H H16 0.2248 -0.1961 0.5253 0.071 Uiso calc 1 . .
    C C17 0.3403(3) -0.0978(4) 0.45785(16) 0.0489(9) Uani d 1 . .
    H H17 0.4166 -0.1329 0.4847 0.059 Uiso calc 1 . .
    C C18 0.2223(3) 0.0506(4) 0.35234(15) 0.0411(8) Uani d 1 . .
    C C19 0.3358(3) -0.0063(4) 0.39225(15) 0.0403(7) Uani d 1 . .
    C C20 0.2544(2) 0.1410(3) 0.28810(16) 0.0370(7) Uani d 1 . .
    C C22 0.3865(2) 0.1313(3) 0.29183(15) 0.0342(7) Uani d 1 . .
loop_
    _atom_site_aniso_label
    _atom_site_aniso_U_11
    _atom_site_aniso_U_22
    _atom_site_aniso_U_33
    _atom_site_aniso_U_12
    _atom_site_aniso_U_13
    _atom_site_aniso_U_23
    O1 0.0319(11) 0.0588(15) 0.0433(12) -0.0005(10) 0.0069(9) -0.0029(11)
    O2 0.0450(13) 0.0760(18) 0.0575(14) -0.0050(12) -0.0001(11) -0.0134(13)
    N1 0.0356(14) 0.0428(17) 0.0454(15) 0.0022(12) 0.0056(11) 0.0007(13)
    N2 0.0321(13) 0.0503(18) 0.0406(14) 0.0004(12) 0.0083(11) 0.0003(13)
    C1 0.0423(18) 0.044(2) 0.0434(18) -0.0038(16) 0.0090(15) -0.0018(16)
    C2 0.0376(17) 0.049(2) 0.0419(18) 0.0018(15) 0.0083(14) -0.0027(16)
    C3 0.0332(15) 0.0306(19) 0.0397(16) 0.0001(13) 0.0086(13) 0.0041(14)
    C4 0.0372(16) 0.043(2) 0.0409(17) -0.0026(15) 0.0071(13) 0.0029(15)
    C5 0.048(2) 0.048(2) 0.0419(18) -0.0040(16) 0.0066(15) 0.0008(16)
    C6 0.055(2) 0.037(2) 0.0376(17) 0.0076(16) 0.0135(15) 0.0056(15)
    C7 0.0359(16) 0.049(2) 0.0468(18) 0.0071(15) 0.0150(14) 0.0058(16)
    C8 0.0385(17) 0.0310(19) 0.0373(16) -0.0013(14) 0.0086(13) 0.0032(14)
    C9 0.0311(16) 0.041(2) 0.0393(17) -0.0008(14) 0.0060(13) 0.0051(15)
    C10 0.070(2) 0.071(3) 0.054(2) 0.0156(19) 0.0223(17) -0.0037(19)
    C11 0.0333(16) 0.036(2) 0.0382(16) -0.0008(14) 0.0086(13) -0.0025(14)
    C12 0.0383(18) 0.050(2) 0.0500(19) 0.0041(16) 0.0011(15) -0.0005(16)
    C13 0.0320(16) 0.045(2) 0.058(2) 0.0013(15) 0.0074(15) -0.0065(17)
    C14 0.0461(19) 0.048(2) 0.074(2) 0.0008(17) 0.0276(17) -0.0005(19)
    C15 0.064(2) 0.051(2) 0.073(2) -0.0048(19) 0.0414(19) -0.001(2)
    C16 0.078(2) 0.049(2) 0.056(2) -0.006(2) 0.0313(19) 0.0005(18)
    C17 0.059(2) 0.041(2) 0.0487(19) 0.0011(17) 0.0127(16) 0.0001(16)
    C18 0.0375(17) 0.037(2) 0.0509(19) -0.0006(15) 0.0157(14) -0.0048(16)
    C19 0.0418(17) 0.0379(19) 0.0440(18) -0.0030(15) 0.0157(14) -0.0038(15)
    C20 0.0310(16) 0.036(2) 0.0445(17) 0.0027(14) 0.0093(13) -0.0075(15)
    C22 0.0324(16) 0.033(2) 0.0372(17) 0.0017(13) 0.0059(13) -0.0078(14)
_geom_special_details
;
 All esds (except the esd in the dihedral angle between two l.s. planes)
 are estimated using the full covariance matrix.  The cell esds are taken
 into account individually in the estimation of esds in distances, angles
 and torsion angles; correlations between esds in cell parameters are only
 used when they are defined by crystal symmetry.  An approximate (isotropic)
 treatment of cell esds is used for estimating esds involving l.s. planes.
;
loop_
    _geom_bond_atom_site_label_1
    _geom_bond_atom_site_label_2
    _geom_bond_site_symmetry_2
    _geom_bond_distance
    _geom_bond_publ_flag
    O1 C1 . 1.377(3) ?
    O1 C9 . 1.383(3) ?
    O2 C1 . 1.206(3) ?
    N1 C11 . 1.344(3) ?
    N1 C12 . 1.365(3) ?
    N2 C22 . 1.384(3) ?
    N2 C19 . 1.391(3) ?
    N2 H2 . 0.86 ?
    C1 C2 . 1.435(4) ?
    C2 C3 . 1.341(3) ?
    C2 H2A . 0.93 ?
    C3 C8 . 1.447(3) ?
    C3 C11 . 1.494(3) ?
    C4 C5 . 1.374(4) ?
    C4 C8 . 1.388(3) ?
    C4 H4 . 0.93 ?
    C5 C6 . 1.394(4) ?
    C5 H5 . 0.93 ?
    C6 C7 . 1.379(4) ?
    C6 C10 . 1.510(4) ?
    C7 C9 . 1.378(4) ?
    C7 H7 . 0.93 ?
    C8 C9 . 1.389(3) ?
    C10 H10A . 0.96 ?
    C10 H10B . 0.96 ?
    C10 H10C . 0.96 ?
    C11 C22 . 1.388(3) ?
    C12 C13 . 1.369(4) ?
    C12 H12 . 0.93 ?
    C13 C20 . 1.388(4) ?
    C13 H13 . 0.93 ?
    C14 C15 . 1.368(4) ?
    C14 C18 . 1.392(4) ?
    C14 H14 . 0.93 ?
    C15 C16 . 1.388(4) ?
    C15 H15 . 0.93 ?
    C16 C17 . 1.385(4) ?
    C16 H16 . 0.93 ?
    C17 C19 . 1.384(4) ?
    C17 H17 . 0.93 ?
    C18 C19 . 1.396(4) ?
    C18 C20 . 1.445(4) ?
    C20 C22 . 1.405(3) ?
loop_
    _geom_angle_atom_site_label_1
    _geom_angle_atom_site_label_2
    _geom_angle_atom_site_label_3
    _geom_angle_site_symmetry_1
    _geom_angle_site_symmetry_3
    _geom_angle
    _geom_angle_publ_flag
    C1 O1 C9 . . 121.7(2) ?
    C11 N1 C12 . . 117.9(2) ?
    C22 N2 C19 . . 108.0(2) ?
    C22 N2 H2 . . 126 ?
    C19 N2 H2 . . 126 ?
    O2 C1 O1 . . 117.0(3) ?
    O2 C1 C2 . . 126.4(3) ?
    O1 C1 C2 . . 116.6(3) ?
    C3 C2 C1 . . 123.3(3) ?
    C3 C2 H2A . . 118.4 ?
    C1 C2 H2A . . 118.4 ?
    C2 C3 C8 . . 119.0(2) ?
    C2 C3 C11 . . 119.7(3) ?
    C8 C3 C11 . . 121.3(2) ?
    C5 C4 C8 . . 121.1(3) ?
    C5 C4 H4 . . 119.4 ?
    C8 C4 H4 . . 119.4 ?
    C4 C5 C6 . . 121.0(3) ?
    C4 C5 H5 . . 119.5 ?
    C6 C5 H5 . . 119.5 ?
    C7 C6 C5 . . 118.6(3) ?
    C7 C6 C10 . . 120.3(3) ?
    C5 C6 C10 . . 121.0(3) ?
    C6 C7 C9 . . 119.7(3) ?
    C6 C7 H7 . . 120.1 ?
    C9 C7 H7 . . 120.1 ?
    C9 C8 C4 . . 117.0(3) ?
    C9 C8 C3 . . 118.0(2) ?
    C4 C8 C3 . . 124.9(2) ?
    C7 C9 O1 . . 116.1(2) ?
    C7 C9 C8 . . 122.5(3) ?
    O1 C9 C8 . . 121.4(2) ?
    C6 C10 H10A . . 109.5 ?
    C6 C10 H10B . . 109.5 ?
    H10A C10 H10B . . 109.5 ?
    C6 C10 H10C . . 109.5 ?
    H10A C10 H10C . . 109.5 ?
    H10B C10 H10C . . 109.5 ?
    N1 C11 C22 . . 120.6(2) ?
    N1 C11 C3 . . 117.7(2) ?
    C22 C11 C3 . . 121.7(2) ?
    C13 C12 N1 . . 124.5(3) ?
    C13 C12 H12 . . 117.8 ?
    N1 C12 H12 . . 117.8 ?
    C12 C13 C20 . . 117.9(3) ?
    C12 C13 H13 . . 121 ?
    C20 C13 H13 . . 121 ?
    C15 C14 C18 . . 118.8(3) ?
    C15 C14 H14 . . 120.6 ?
    C18 C14 H14 . . 120.6 ?
    C14 C15 C16 . . 120.9(3) ?
    C14 C15 H15 . . 119.6 ?
    C16 C15 H15 . . 119.6 ?
    C17 C16 C15 . . 121.8(3) ?
    C17 C16 H16 . . 119.1 ?
    C15 C16 H16 . . 119.1 ?
    C16 C17 C19 . . 116.6(3) ?
    C16 C17 H17 . . 121.7 ?
    C19 C17 H17 . . 121.7 ?
    C14 C18 C19 . . 119.5(3) ?
    C14 C18 C20 . . 133.8(3) ?
    C19 C18 C20 . . 106.7(2) ?
    C17 C19 N2 . . 128.3(3) ?
    C17 C19 C18 . . 122.3(3) ?
    N2 C19 C18 . . 109.4(2) ?
    C13 C20 C22 . . 118.0(3) ?
    C13 C20 C18 . . 135.5(3) ?
    C22 C20 C18 . . 106.4(2) ?
    C11 C22 N2 . . 129.7(2) ?
    C11 C22 C20 . . 120.9(3) ?
    N2 C22 C20 . . 109.4(2) ?
loop_
    _geom_torsion_atom_site_label_1
    _geom_torsion_atom_site_label_2
    _geom_torsion_atom_site_label_3
    _geom_torsion_atom_site_label_4
    _geom_torsion_site_symmetry_1
    _geom_torsion_site_symmetry_2
    _geom_torsion_site_symmetry_3
    _geom_torsion_site_symmetry_4
    _geom_torsion
    _geom_torsion_publ_flag
    C9 O1 C1 O2 . . . . 179.9(2) ?
    C9 O1 C1 C2 . . . . 0.2(4) ?
    O2 C1 C2 C3 . . . . 178.1(3) ?
    O1 C1 C2 C3 . . . . -2.2(4) ?
    C1 C2 C3 C8 . . . . 2.8(4) ?
    C1 C2 C3 C11 . . . . -178.5(3) ?
    C8 C4 C5 C6 . . . . -1.1(4) ?
    C4 C5 C6 C7 . . . . 1.8(4) ?
    C4 C5 C6 C10 . . . . -177.1(3) ?
    C5 C6 C7 C9 . . . . -0.9(4) ?
    C10 C6 C7 C9 . . . . 178.0(3) ?
    C5 C4 C8 C9 . . . . -0.5(4) ?
    C5 C4 C8 C3 . . . . -178.6(3) ?
    C2 C3 C8 C9 . . . . -1.4(4) ?
    C11 C3 C8 C9 . . . . 179.8(2) ?
    C2 C3 C8 C4 . . . . 176.6(3) ?
    C11 C3 C8 C4 . . . . -2.2(4) ?
    C6 C7 C9 O1 . . . . 179.3(2) ?
    C6 C7 C9 C8 . . . . -0.8(4) ?
    C1 O1 C9 C7 . . . . -179.1(2) ?
    C1 O1 C9 C8 . . . . 1.0(4) ?
    C4 C8 C9 C7 . . . . 1.5(4) ?
    C3 C8 C9 C7 . . . . 179.7(2) ?
    C4 C8 C9 O1 . . . . -178.6(2) ?
    C3 C8 C9 O1 . . . . -0.4(4) ?
    C12 N1 C11 C22 . . . . 0.4(4) ?
    C12 N1 C11 C3 . . . . -177.9(2) ?
    C2 C3 C11 N1 . . . . 118.4(3) ?
    C8 C3 C11 N1 . . . . -62.9(3) ?
    C2 C3 C11 C22 . . . . -60.0(4) ?
    C8 C3 C11 C22 . . . . 118.8(3) ?
    C11 N1 C12 C13 . . . . -2.4(4) ?
    N1 C12 C13 C20 . . . . 1.7(4) ?
    C18 C14 C15 C16 . . . . 1.3(5) ?
    C14 C15 C16 C17 . . . . -1.2(5) ?
    C15 C16 C17 C19 . . . . -0.2(4) ?
    C15 C14 C18 C19 . . . . 0.1(4) ?
    C15 C14 C18 C20 . . . . 178.5(3) ?
    C16 C17 C19 N2 . . . . -179.0(3) ?
    C16 C17 C19 C18 . . . . 1.6(4) ?
    C22 N2 C19 C17 . . . . 179.2(3) ?
    C22 N2 C19 C18 . . . . -1.3(3) ?
    C14 C18 C19 C17 . . . . -1.6(4) ?
    C20 C18 C19 C17 . . . . 179.7(3) ?
    C14 C18 C19 N2 . . . . 178.9(3) ?
    C20 C18 C19 N2 . . . . 0.1(3) ?
    C12 C13 C20 C22 . . . . 0.7(4) ?
    C12 C13 C20 C18 . . . . -179.2(3) ?
    C14 C18 C20 C13 . . . . 2.6(6) ?
    C19 C18 C20 C13 . . . . -178.9(3) ?
    C14 C18 C20 C22 . . . . -177.4(3) ?
    C19 C18 C20 C22 . . . . 1.1(3) ?
    N1 C11 C22 N2 . . . . -178.8(2) ?
    C3 C11 C22 N2 . . . . -0.5(4) ?
    N1 C11 C22 C20 . . . . 2.0(4) ?
    C3 C11 C22 C20 . . . . -179.7(2) ?
    C19 N2 C22 C11 . . . . -177.3(3) ?
    C19 N2 C22 C20 . . . . 2.0(3) ?
    C13 C20 C22 C11 . . . . -2.5(4) ?
    C18 C20 C22 C11 . . . . 177.4(2) ?
    C13 C20 C22 N2 . . . . 178.1(2) ?
    C18 C20 C22 N2 . . . . -1.9(3) ?
loop_
    _geom_hbond_atom_site_label_D
    _geom_hbond_atom_site_label_H
    _geom_hbond_atom_site_label_A
    _geom_hbond_site_symmetry_A
    _geom_hbond_distance_DH
    _geom_hbond_distance_HA
    _geom_hbond_distance_DA
    _geom_hbond_angle_DHA
    N2 H2 N1 2_645 0.86 2.47 2.994(3) 120
_iucr_refine_instructions_details
;
    shelx.res created by SHELXL-2014/7
TITL chem_samunP2(1)/ci_srt1R = 0.06
CELL  0.71073   10.6784    8.0954   17.9032    90.000    98.105    90.000
ZERR        4    0.0008    0.0006    0.0014     0.000     0.005     0.000
LATT   1
SYMM             - X ,    0.50000 + Y ,    0.50000 - Z
SFAC  C  H  N  O
UNIT    84   56   8   8
TEMP    23
MERG 2
OMIT -4 51
L.S. 20
ACTA
BOND $H
CONF
WGHT    0.079900
FVAR       0.18925
O1    4    0.850437    0.178670    0.246558    11.00000    0.03190    0.05878 =
         0.04332   -0.00288    0.00694   -0.00052
O2    4    0.871911    0.316920    0.353626    11.00000    0.04505    0.07601 =
         0.05745   -0.01344   -0.00013   -0.00504
N1    3    0.381811    0.283517    0.178218    11.00000    0.03559    0.04278 =
         0.04537    0.00071    0.00563    0.00224
N2    3    0.436021    0.044740    0.355910    11.00000    0.03207    0.05030 =
         0.04060    0.00031    0.00833    0.00041
AFIX  43
H2    2    0.514885    0.025860    0.370662    11.00000   -1.20000
AFIX   0
C1    1    0.798963    0.256500    0.303466    11.00000    0.04234    0.04391 =
         0.04338   -0.00179    0.00895   -0.00378
C2    1    0.663490    0.257027    0.297333    11.00000    0.03758    0.04941 =
         0.04186   -0.00271    0.00828    0.00176
AFIX  43
H2A   2    0.626362    0.305476    0.335898    11.00000   -1.20000
AFIX   0
C3    1    0.587784    0.191151    0.238775    11.00000    0.03317    0.03058 =
         0.03970    0.00414    0.00861    0.00006
C4    1    0.577410    0.028264    0.118490    11.00000    0.03715    0.04274 =
         0.04095    0.00285    0.00707   -0.00257
AFIX  43
H4    2    0.489481    0.027309    0.112634    11.00000   -1.20000
AFIX   0
C5    1    0.638929   -0.050008    0.066081    11.00000    0.04835    0.04761 =
         0.04194    0.00083    0.00663   -0.00398
AFIX  43
H5    2    0.592092   -0.104721    0.025791    11.00000   -1.20000
AFIX   0
C6    1    0.770501   -0.048610    0.072415    11.00000    0.05499    0.03733 =
         0.03764    0.00563    0.01353    0.00764
C7    1    0.838367    0.029103    0.133691    11.00000    0.03593    0.04913 =
         0.04679    0.00583    0.01502    0.00715
AFIX  43
H7    2    0.926290    0.030225    0.139455    11.00000   -1.20000
AFIX   0
C8    1    0.644294    0.108773    0.180053    11.00000    0.03849    0.03095 =
         0.03731    0.00320    0.00857   -0.00129
C9    1    0.775404    0.105127    0.186375    11.00000    0.03108    0.04086 =
         0.03930    0.00511    0.00596   -0.00077
C10   1    0.838041   -0.127705    0.012934    11.00000    0.07044    0.07053 =
         0.05357   -0.00365    0.02228    0.01561
AFIX 137
H10A  2    0.924013   -0.150941    0.033863    11.00000   -1.50000
H10B  2    0.836943   -0.053715   -0.029057    11.00000   -1.50000
H10C  2    0.796099   -0.228738   -0.003815    11.00000   -1.50000
AFIX   0
C11   1    0.447526    0.200888    0.236006    11.00000    0.03334    0.03616 =
         0.03821   -0.00253    0.00855   -0.00079
C12   1    0.254107    0.297380    0.176664    11.00000    0.03834    0.04951 =
         0.04998   -0.00054    0.00112    0.00411
AFIX  43
H12   2    0.209291    0.358136    0.137634    11.00000   -1.20000
AFIX   0
C13   1    0.187428    0.227978    0.228623    11.00000    0.03200    0.04537 =
         0.05753   -0.00651    0.00735    0.00135
AFIX  43
H13   2    0.099987    0.238776    0.224192    11.00000   -1.20000
AFIX   0
C14   1    0.108662    0.011465    0.377825    11.00000    0.04611    0.04830 =
         0.07360   -0.00052    0.02756    0.00077
AFIX  43
H14   2    0.032135    0.048190    0.351881    11.00000   -1.20000
AFIX   0
C15   1    0.111528   -0.081956    0.441702    11.00000    0.06353    0.05093 =
         0.07316   -0.00051    0.04144   -0.00479
AFIX  43
H15   2    0.036062   -0.110651    0.458685    11.00000   -1.20000
AFIX   0
C16   1    0.225546   -0.134520    0.481526    11.00000    0.07789    0.04916 =
         0.05603    0.00050    0.03126   -0.00563
AFIX  43
H16   2    0.224807   -0.196087    0.525318    11.00000   -1.20000
AFIX   0
C17   1    0.340335   -0.097819    0.457851    11.00000    0.05865    0.04081 =
         0.04869    0.00015    0.01270    0.00110
AFIX  43
H17   2    0.416626   -0.132913    0.484691    11.00000   -1.20000
AFIX   0
C18   1    0.222278    0.050587    0.352343    11.00000    0.03749    0.03746 =
         0.05095   -0.00483    0.01574   -0.00063
C19   1    0.335844   -0.006298    0.392248    11.00000    0.04183    0.03790 =
         0.04402   -0.00376    0.01566   -0.00301
C20   1    0.254364    0.141031    0.288100    11.00000    0.03104    0.03643 =
         0.04454   -0.00748    0.00932    0.00272
C22   1    0.386458    0.131252    0.291834    11.00000    0.03245    0.03338 =
         0.03717   -0.00784    0.00593    0.00166
HKLF 4
REM  chem_samunP2(1)/ci_srt1R = 0.06
REM R1 =  0.0598 for    1446 Fo > 4sig(Fo)  and  0.1310 for all    2848 data
REM    227 parameters refined using      0 restraints
END
WGHT      0.0797      0.0000
REM Highest difference peak  0.210,  deepest hole -0.272,  1-sigma level  0.058
Q1    1   0.5938 -0.1445 -0.0038  11.00000  0.05    0.21
Q2    1   0.6187 -0.2178  0.0101  11.00000  0.05    0.20
Q3    1   0.7603 -0.3152 -0.0535  11.00000  0.05    0.19
Q4    1   0.5313 -0.1820  0.4724  11.00000  0.05    0.19
Q5    1   0.7644 -0.0842 -0.0416  11.00000  0.05    0.19
Q6    1   0.5405 -0.1110  0.1214  11.00000  0.05    0.18
Q7    1   0.6423  0.3076  0.3997  11.00000  0.05    0.18
Q8    1   0.3255  0.3751  0.1083  11.00000  0.05    0.18
Q9    1   0.7477 -0.2035 -0.0563  11.00000  0.05    0.18
Q10   1   0.4700 -0.1019  0.0583  11.00000  0.05    0.18
Q11   1   0.5519  0.0327  0.0012  11.00000  0.05    0.18
Q12   1   0.8447  0.0941  0.0005  11.00000  0.05    0.17
Q13   1   0.3710 -0.2212  0.4575  11.00000  0.05    0.17
Q14   1   0.5233 -0.1821  0.0933  11.00000  0.05    0.17
Q15   1   0.5215 -0.1709 -0.0172  11.00000  0.05    0.17
Q16   1   0.2821 -0.2332  0.5545  11.00000  0.05    0.16
Q17   1   0.6021  0.1587  0.1354  11.00000  0.05    0.16
Q18   1   0.2184  0.1766  0.3440  11.00000  0.05    0.16
Q19   1   0.4888 -0.0618  0.3590  11.00000  0.05    0.16
Q20   1   0.4193 -0.3368  0.5059  11.00000  0.05    0.16
;
