# Supplementary material for: Crystal structure of 4-(4b,8a-di­hydro-9H-pyrido[3,4-b]indol-1-yl)-7-methyl-2H-chromen-2-one
Source: Acta Crystallogr E Crystallogr Commun. 2017 Jan 1;73(Pt 1):56–8. doi: 10.1107/S2056989016019769 (PMC5209772; doi:10.1107/S2056989016019769)
Supplement: Supplementary file 2 [file e-73-00056-Isup2.hkl]

#
# h,k,l, Fc-squared, Fo-squared, sigma(Fo-squared), status flag
#
data_I
_shelx_title ' chem_samunP2(1)/ci_srt1R = 0.06'
_shelx_refln_list_code          4
_shelx_F_calc_maximum      169.32
_exptl_crystal_F_000       680.00
_reflns_d_resolution_high  0.8255

loop_
 _space_group_symop_operation_xyz
 'x, y, z'
 '-x, y+1/2, -z+1/2'
 '-x, -y, -z'
 'x, -y-1/2, z-1/2'

_cell_length_a    10.6784
_cell_length_b     8.0954
_cell_length_c    17.9032
_cell_angle_alpha  90.000
_cell_angle_beta   98.105
_cell_angle_gamma  90.000

_shelx_F_squared_multiplier     1.000

loop_
 _refln_index_h
 _refln_index_k
 _refln_index_l
 _refln_F_squared_calc
 _refln_F_squared_meas
 _refln_F_squared_sigma
 _refln_observed_status
   1   0   0       3096.47       3161.70       130.88 o
   2   0   0      18146.13      17796.81       574.72 o
   3   0   0       4712.35       4456.69       117.75 o
   4   0   0       7958.51       7951.85       189.56 o
   5   0   0       4312.95       4608.15       123.57 o
   6   0   0        113.41        123.32         8.28 o
   7   0   0         56.27         85.36         8.61 o
   8   0   0        298.97        320.89        32.13 o
   9   0   0        560.97        501.58        41.23 o
  10   0   0        329.79        418.61        38.74 o
  11   0   0         24.70         14.42        29.46 o
  12   0   0         24.00         30.87        25.83 o
   1   1   0        523.94        455.77        13.72 o
   2   1   0       1688.90       1687.27        38.02 o
   3   1   0        325.07        339.68         9.73 o
   4   1   0        282.15        354.30         8.73 o
   5   1   0       2343.18       2619.94        50.65 o
   6   1   0        180.73        171.37        11.49 o
   7   1   0         99.74        107.42         7.61 o
   8   1   0         48.76         42.64         6.16 o
   9   1   0          0.76        -10.48         8.26 o
  10   1   0        513.50        428.57        47.84 o
  11   1   0          7.72          3.06        12.24 o
  12   1   0         35.81         29.72        15.15 o
   0   2   0          0.24         -3.10         6.97 o
   1   2   0         37.71         37.53         7.25 o
   2   2   0        601.93        526.68        17.34 o
   3   2   0        221.47        194.28         7.65 o
   4   2   0         12.21         12.11         2.62 o
   5   2   0        228.81        321.52        11.99 o
   6   2   0         47.86         51.57         6.66 o
   7   2   0         47.41         48.49         7.02 o
   8   2   0          9.75          9.59         5.73 o
   9   2   0        263.48        288.06        24.46 o
  10   2   0          9.42          3.61        11.09 o
  11   2   0         14.21         -2.47        11.57 o
  12   2   0         16.19          0.00        12.75 o
   1   3   0          1.17         15.48         7.72 o
   2   3   0          3.70          3.86         2.70 o
   3   3   0         39.30         45.81         3.97 o
   4   3   0         98.89        104.15         9.91 o
   5   3   0         13.30         20.34         4.13 o
   6   3   0          0.40         -4.21         4.39 o
   7   3   0          0.72         -3.54         4.66 o
   8   3   0         11.99          0.42         6.68 o
   9   3   0          3.75         -6.63         6.96 o
  10   3   0         36.05         46.54        10.90 o
  11   3   0          0.01         -1.31        14.30 o
  12   3   0         12.23         15.08        22.34 o
   0   4   0        404.94        352.71        16.72 o
   1   4   0        110.51        107.81         7.30 o
   2   4   0        136.95        139.93         7.58 o
   3   4   0         58.45         62.98         5.36 o
   4   4   0         67.40         79.30         8.26 o
   5   4   0          3.70          0.92         6.16 o
   6   4   0         42.41         42.32        10.81 o
   7   4   0          1.65         -5.52         5.22 o
   8   4   0        361.77        386.94        21.85 o
   9   4   0         49.36         35.29        11.39 o
  10   4   0         34.72         44.26        12.80 o
  11   4   0         11.68          7.08        11.92 o
   1   5   0        191.45        204.18        14.82 o
   2   5   0         17.84         35.66         8.78 o
   3   5   0          0.02          2.41         4.00 o
   4   5   0        175.38        217.83        20.95 o
   5   5   0         40.66         32.90        10.46 o
   6   5   0         29.77         28.65        14.43 o
   7   5   0         24.51         53.36        27.22 o
   8   5   0         59.28         42.08        19.35 o
   9   5   0         14.13         42.45        18.99 o
  10   5   0         35.52         61.61        35.18 o
  11   5   0          6.31         15.46        20.25 o
   0   6   0          3.34         -3.65         6.05 o
   1   6   0          7.03          5.77         5.21 o
   2   6   0         97.25        103.74         9.92 o
   3   6   0        102.21         86.33        15.34 o
   4   6   0         27.61         25.70        11.08 o
   5   6   0         44.54         36.58        16.78 o
   6   6   0         45.90         64.93        19.95 o
   7   6   0        403.29        389.26        43.04 o
   8   6   0         10.74         14.45        18.84 o
   9   6   0         46.83         44.66        44.12 o
  10   6   0          7.89        -24.53        25.97 o
   1   7   0        185.34        200.42        23.21 o
   2   7   0        142.18        134.27        39.15 o
   3   7   0        206.53        188.74        28.61 o
   4   7   0         48.88         37.78        17.43 o
   5   7   0         86.80         94.29        26.53 o
   6   7   0        114.07         61.34        22.50 o
   7   7   0          1.35          8.40        25.83 o
   8   7   0        538.84        693.12       172.28 o
   0   8   0         10.15          2.44        15.14 o
   1   8   0          1.19         17.13        15.59 o
   2   8   0         86.01         90.41        22.62 o
   3   8   0         62.44         78.69        22.51 o
   4   8   0          5.70         17.99        18.26 o
   5   8   0          0.46         17.80        18.42 o
   6   8   0         79.08         87.38        31.27 o
   7   8   0        114.55         96.40        28.58 o
   1   9   0         19.32          4.39        18.96 o
   2   9   0          3.48         10.55        19.03 o
   3   9   0         17.95         22.30        22.38 o
   4   9   0          1.23         -2.22        19.84 o
   5   9   0          5.99         36.12        23.54 o
 -12   1   1         38.75         42.79        16.20 o
 -11   1   1         30.36         22.48        17.74 o
 -10   1   1          0.23          0.63         9.84 o
  -9   1   1        315.01        312.01        32.68 o
  -8   1   1        113.86        136.02        13.77 o
  -7   1   1          1.06         -1.33         3.81 o
  -6   1   1         27.75         31.13         5.23 o
  -5   1   1       1413.92       1513.90        28.28 o
  -4   1   1         59.23         54.60         3.57 o
  -3   1   1         90.52         92.01         4.10 o
  -2   1   1         31.71         27.89         2.06 o
  -1   1   1          1.41          0.26         0.93 o
   0   1   1        187.57        139.35         3.65 o
   1   1   1          4.74          4.17         0.96 o
   2   1   1         21.32         14.45         2.75 o
   3   1   1       1284.59       1222.33        24.41 o
   4   1   1        422.92        393.58         9.99 o
   5   1   1         40.57         49.97         3.66 o
   6   1   1        603.77        653.82        16.58 o
   7   1   1         79.69         65.00         6.21 o
   8   1   1        127.22        126.15         9.51 o
   9   1   1        125.73        143.69        15.99 o
  10   1   1         77.78         66.90        16.08 o
  11   1   1         25.22         36.87        14.43 o
  12   1   1         13.76          5.92        14.20 o
 -12   2   1          3.63         10.60        13.40 o
 -11   2   1          0.89          1.77        11.23 o
 -10   2   1         38.45         29.77        15.11 o
  -9   2   1          0.70          2.30         7.63 o
  -8   2   1         16.23          8.39         5.95 o
  -7   2   1          5.02          5.63         4.75 o
  -6   2   1        211.54        235.06        10.22 o
  -5   2   1       1663.00       1698.04        36.79 o
  -4   2   1         45.72         49.74         4.54 o
  -3   2   1        135.25        111.78         4.65 o
  -2   2   1        405.09        385.40         9.68 o
  -1   2   1       3696.04       3372.10        67.01 o
   0   2   1       6898.35       6408.14       124.40 o
   1   2   1        112.38        105.43        10.54 o
   2   2   1         38.64         27.78         3.43 o
   3   2   1        518.44        487.02        13.32 o
   4   2   1         70.38         62.58         6.06 o
   5   2   1        331.43        378.01        14.23 o
   6   2   1         21.15         32.65         5.22 o
   7   2   1        153.06        167.11        11.65 o
   8   2   1         88.11         89.09        12.67 o
   9   2   1          0.72         -7.11         7.09 o
  10   2   1         48.41         38.31        14.49 o
  11   2   1          5.67         13.91        12.93 o
  12   2   1         12.54         14.26        14.56 o
 -12   3   1          1.22          0.00        21.22 o
 -11   3   1          3.18         15.08        18.71 o
 -10   3   1         22.71         10.91         9.99 o
  -9   3   1         82.82         56.72        14.95 o
  -8   3   1          9.68          5.77         7.89 o
  -7   3   1         73.54         65.43         9.48 o
  -6   3   1         44.44         53.05         6.94 o
  -5   3   1        165.01        163.92         7.47 o
  -4   3   1        534.92        545.82        16.07 o
  -3   3   1        160.82        164.84         8.12 o
  -2   3   1        376.71        374.34        11.92 o
  -1   3   1         57.81         50.31         4.53 o
   0   3   1          2.19          0.34         2.04 o
   1   3   1        826.14        770.80        19.42 o
   2   3   1        103.50         82.28         4.85 o
   3   3   1         31.46         31.02         4.20 o
   4   3   1        201.88        203.74         9.37 o
   5   3   1        649.02        594.40        20.04 o
   6   3   1        170.39        177.69        11.06 o
   7   3   1          4.46         -3.63         4.82 o
   8   3   1         17.11         20.15         7.84 o
   9   3   1         69.27         53.58        10.42 o
  10   3   1         42.68         34.46        10.30 o
  11   3   1          8.64         21.09        13.03 o
  12   3   1         26.39         62.12        20.19 o
 -11   4   1         23.88         21.35        11.90 o
 -10   4   1          6.52          9.30        10.42 o
  -9   4   1         15.95         23.83        10.04 o
  -8   4   1        134.91        164.21        15.98 o
  -7   4   1          3.68          3.04         5.80 o
  -6   4   1         70.08         87.73        11.83 o
  -5   4   1        286.79        276.94        21.41 o
  -4   4   1        167.72        198.31        12.09 o
  -3   4   1          1.22          3.66         3.44 o
  -2   4   1         31.69         32.57         5.23 o
  -1   4   1        265.09        258.26        11.71 o
   0   4   1        139.08        127.70         6.66 o
   1   4   1        375.91        370.34        13.81 o
   2   4   1        103.58        103.18         6.38 o
   3   4   1         61.84         60.93         5.03 o
   4   4   1        479.59        454.94        18.75 o
   5   4   1        235.33        235.29        30.76 o
   6   4   1         36.97         48.23        18.08 o
   7   4   1        290.90        271.65        17.41 o
   8   4   1          6.22          2.45         7.61 o
   9   4   1        206.87        222.72        18.82 o
  10   4   1          0.57         17.92        11.56 o
  11   4   1          0.31         25.97        18.43 o
 -11   5   1          0.12          6.92        24.43 o
 -10   5   1         62.20         78.04        23.14 o
  -9   5   1          0.29         -9.73        15.11 o
  -8   5   1        606.01        615.66        54.39 o
  -7   5   1        300.42        324.54        36.97 o
  -6   5   1         12.56          0.30        12.28 o
  -5   5   1          0.12          9.45         9.73 o
  -4   5   1          6.37         18.34         9.72 o
  -3   5   1        133.68        135.51         9.30 o
  -2   5   1        131.42        147.06         9.88 o
  -1   5   1         13.51          4.05         4.19 o
   0   5   1         21.07         17.34         4.59 o
   1   5   1         20.66         13.11         4.69 o
   2   5   1         15.43         14.93         4.73 o
   3   5   1          3.93          2.30         5.01 o
   4   5   1         85.90         91.56        14.34 o
   5   5   1          1.13        -10.18         7.68 o
   6   5   1         14.25          1.31        12.96 o
   7   5   1         80.94         96.76        22.41 o
   8   5   1        330.57        332.03        38.69 o
   9   5   1          0.61         -5.23        15.70 o
  10   5   1         16.05         25.23        25.27 o
 -10   6   1         21.24         10.19        19.45 o
  -9   6   1          2.50         -1.38        17.80 o
  -8   6   1        247.98        306.43        77.06 o
  -7   6   1        326.47        333.75        86.70 o
  -6   6   1         16.43         13.35        15.06 o
  -5   6   1         14.05         29.10        15.17 o
  -4   6   1         88.57        103.26        16.09 o
  -3   6   1        287.64        332.42        39.72 o
  -2   6   1        619.89        626.42        22.39 o
  -1   6   1        142.83        169.10        12.72 o
   0   6   1          1.16          6.00         4.89 o
   1   6   1         84.23         89.93        10.66 o
   2   6   1        133.02        130.39        11.26 o
   3   6   1        929.15        988.78        48.29 o
   4   6   1        113.77        153.03        25.07 o
   5   6   1          0.05         10.31        15.08 o
   6   6   1         69.77         70.28        20.69 o
   7   6   1        235.94        275.87        50.82 o
   8   6   1        685.01        601.15        56.68 o
   9   6   1         58.34         57.63        36.72 o
  10   6   1          5.39          6.40        19.45 o
  -9   7   1          6.37          5.40        20.66 o
  -8   7   1          7.28         42.85        22.21 o
  -7   7   1        110.76        104.26        27.00 o
  -6   7   1         23.05         21.71        16.93 o
  -5   7   1          0.06          8.50        15.70 o
  -4   7   1         28.39         43.80        18.08 o
  -3   7   1         13.19         21.96        16.02 o
  -2   7   1         38.17         42.64        12.88 o
  -1   7   1         76.68         60.85        10.73 o
   0   7   1         10.01         -2.58         6.18 o
   1   7   1         43.28         34.41        12.25 o
   2   7   1        250.45        236.27        31.10 o
   3   7   1         11.00          9.94        16.33 o
   4   7   1        106.31        105.08        23.97 o
   5   7   1          3.04          4.14        14.46 o
   6   7   1         22.23         34.93        29.60 o
   7   7   1        341.07        384.86        45.99 o
   8   7   1         32.58         69.92        29.60 o
  -7   8   1         43.44         45.53        24.40 o
  -6   8   1        148.45        193.52        34.62 o
  -5   8   1          1.33          2.96        17.83 o
  -4   8   1         18.95         33.23        19.40 o
  -3   8   1         52.93         66.65        40.49 o
  -2   8   1          7.65         15.57        20.66 o
  -1   8   1          0.10         15.53        13.04 o
   0   8   1         69.42         86.97        15.20 o
   1   8   1          2.68         12.49        16.57 o
   2   8   1         12.16          7.16        14.47 o
   3   8   1         47.24         62.86        21.25 o
   4   8   1          1.26          1.37        16.61 o
   5   8   1          0.07        -16.31        15.82 o
   6   8   1          4.78        -18.58        16.18 o
   7   8   1         10.75          3.03        19.82 o
  -5   9   1          4.98          4.89        20.85 o
  -4   9   1         13.92          1.87        19.64 o
  -3   9   1          6.21          7.44        20.29 o
  -2   9   1         25.45         11.07        20.31 o
  -1   9   1          2.85          9.32        19.21 o
   0   9   1         25.95         26.25        26.53 o
   1   9   1          1.61         -8.18        16.38 o
   2   9   1          1.36        -13.54        16.58 o
   3   9   1         44.38         77.56        25.27 o
   4   9   1         12.57         17.01        20.75 o
 -12   0   2          5.95          0.87        16.98 o
 -11   0   2        129.19        131.82        24.49 o
 -10   0   2        106.00         98.38        20.63 o
  -9   0   2         87.16        109.52        19.84 o
  -8   0   2        174.93        149.76        15.94 o
  -7   0   2        105.30        106.89        10.35 o
  -6   0   2          0.02          0.90         3.80 o
  -5   0   2       2358.11       2418.61        61.89 o
  -4   0   2        905.30        999.15        27.43 o
  -3   0   2        115.65        123.59         7.97 o
  -2   0   2       2221.70       3000.23        75.17 o
  -1   0   2       3106.08       3399.58       119.62 o
   0   0   2      14905.56      11878.62       348.08 o
   1   0   2      24424.71      20515.96       474.03 o
   2   0   2        314.61        276.66         8.91 o
   3   0   2       2565.08       2357.95        58.51 o
   4   0   2          0.96          1.16         2.97 o
   5   0   2        373.69        407.65        15.08 o
   6   0   2        429.18        411.71        15.98 o
   7   0   2        155.19        140.87         8.95 o
   8   0   2        219.67        195.28        19.67 o
   9   0   2         14.33          6.59        12.81 o
  10   0   2        276.06        201.75        27.77 o
  11   0   2        153.35        102.91        23.41 o
  12   0   2          3.70         -0.41        17.34 o
 -12   1   2         83.51        127.07        20.67 o
 -11   1   2         86.18         69.41        14.11 o
 -10   1   2        128.93         86.77        14.12 o
  -9   1   2         30.00         41.23        10.59 o
  -8   1   2         32.33         36.75         6.26 o
  -7   1   2        389.05        427.45        14.76 o
  -6   1   2          1.23          5.28         3.05 o
  -5   1   2       2910.53       3095.88        52.64 o
  -4   1   2         99.57         94.59         4.32 o
  -3   1   2         20.08         16.83         2.42 o
  -2   1   2       1226.52       1132.86        21.75 o
  -1   1   2        524.60        538.35        12.77 o
   0   1   2          0.03         -1.91         0.96 o
   1   1   2        402.47        431.63         9.54 o
   2   1   2       1067.61        979.00        21.10 o
   3   1   2        879.05        856.45        19.03 o
   4   1   2         18.12         23.13         2.99 o
   5   1   2        839.69        910.40        19.11 o
   6   1   2        108.65        108.87         5.01 o
   7   1   2         39.39         49.81         6.42 o
   8   1   2         50.21         40.19         6.55 o
   9   1   2         65.21         39.41        11.26 o
  10   1   2         74.43         54.91        14.39 o
  11   1   2          0.46         -3.85        12.41 o
  12   1   2         15.39         26.39        15.42 o
 -12   2   2         13.01         17.59        21.50 o
 -11   2   2         55.84         39.45        13.78 o
 -10   2   2        242.13        194.97        21.44 o
  -9   2   2          0.31          4.28         8.89 o
  -8   2   2        192.03        187.56        12.47 o
  -7   2   2         48.97         45.79         7.41 o
  -6   2   2          3.39         -0.26         2.82 o
  -5   2   2        745.57        721.01        15.77 o
  -4   2   2         87.38         97.97         4.87 o
  -3   2   2       2056.43       1936.33        35.63 o
  -2   2   2        317.22        302.31        11.30 o
  -1   2   2      28669.57      27111.55       495.17 o
   0   2   2      17308.43      16052.79       269.23 o
   1   2   2      15110.96      14558.90       256.32 o
   2   2   2       1009.08        906.68        18.68 o
   3   2   2        608.06        622.38        15.89 o
   4   2   2       2781.88       2685.43        67.09 o
   5   2   2         17.85          8.34         3.99 o
   6   2   2        141.90        165.78         9.79 o
   7   2   2         42.75         34.91         6.94 o
   8   2   2        137.85        163.17        12.88 o
   9   2   2         17.22         13.27         7.94 o
  10   2   2         69.05         42.94        14.06 o
  11   2   2          7.86          2.98        12.35 o
  12   2   2         32.46         54.06        17.61 o
 -12   3   2          0.82          8.10        21.50 o
 -11   3   2          5.24         15.36        20.66 o
 -10   3   2         83.04         84.88        28.30 o
  -9   3   2          1.60         -5.01         9.47 o
  -8   3   2         45.20         27.06         9.85 o
  -7   3   2         20.63         22.34         7.62 o
  -6   3   2        218.91        221.84        12.63 o
  -5   3   2        334.66        355.35        12.88 o
  -4   3   2         10.53         16.06         4.16 o
  -3   3   2         18.54         12.96         3.81 o
  -2   3   2         81.85         71.88         4.78 o
  -1   3   2        593.97        542.69        16.49 o
   0   3   2          0.05         -2.52         1.85 o
   1   3   2        234.84        217.93         9.22 o
   2   3   2          0.29          1.48         2.15 o
   3   3   2         44.51         56.28         5.79 o
   4   3   2        825.54        814.61        22.08 o
   5   3   2        102.49        106.19         7.80 o
   6   3   2        581.46        640.31        24.54 o
   7   3   2          0.27         -3.14         5.32 o
   8   3   2         24.83         24.81        12.57 o
   9   3   2         98.04         86.02        12.12 o
  10   3   2         52.75         41.38        12.01 o
  11   3   2          5.07        -11.25        10.90 o
 -11   4   2          4.53          6.04        11.59 o
 -10   4   2         93.53         99.48        15.42 o
  -9   4   2          3.44          2.78         8.84 o
  -8   4   2        105.57         92.34        12.37 o
  -7   4   2         15.64          9.61         5.58 o
  -6   4   2         37.65         27.19         9.64 o
  -5   4   2         47.53         31.66         8.88 o
  -4   4   2         54.06         52.94         6.43 o
  -3   4   2          0.55         -5.58         3.70 o
  -2   4   2         58.93         53.13         5.65 o
  -1   4   2         31.70         40.03         9.00 o
   0   4   2        747.42        750.64        20.24 o
   1   4   2        389.79        338.34        13.76 o
   2   4   2        338.19        337.45        12.17 o
   3   4   2        788.22        829.29        22.95 o
   4   4   2          0.80         -0.38         5.91 o
   5   4   2          8.04          2.19         7.28 o
   6   4   2        779.77        719.72        42.53 o
   7   4   2         40.50         36.23         8.52 o
   8   4   2        353.75        357.44        30.43 o
   9   4   2        105.97         76.77        20.47 o
  10   4   2          8.08         10.06        10.50 o
  11   4   2         42.98         32.95        19.82 o
 -11   5   2          0.98          2.53        24.85 o
 -10   5   2          0.00         11.21        23.87 o
  -9   5   2        316.54        279.31        36.39 o
  -8   5   2        149.58        164.06        34.34 o
  -7   5   2        391.70        439.22        63.38 o
  -6   5   2         68.38         67.69        14.20 o
  -5   5   2        257.53        311.93        26.31 o
  -4   5   2        513.19        540.98        54.40 o
  -3   5   2        231.63        182.41        18.81 o
  -2   5   2        750.44        778.35        26.58 o
  -1   5   2          8.43         11.07         5.08 o
   0   5   2         79.58         78.42         7.58 o
   1   5   2        219.41        209.77        12.77 o
   2   5   2         55.09         51.41         6.92 o
   3   5   2        322.20        364.29        37.69 o
   4   5   2         45.49         34.12        11.06 o
   5   5   2          5.06         -2.88         8.02 o
   6   5   2        149.31        161.26        25.09 o
   7   5   2         38.98         39.59        16.87 o
   8   5   2         10.18         12.87        12.53 o
   9   5   2         78.43         48.16        20.31 o
  10   5   2          0.55         -1.19        17.77 o
 -10   6   2         32.59         14.09        20.85 o
  -9   6   2         90.51        135.50        28.60 o
  -8   6   2         85.26        103.91        26.04 o
  -7   6   2        337.41        311.73        75.81 o
  -6   6   2         17.40         16.40        15.67 o
  -5   6   2        116.07        109.03        23.09 o
  -4   6   2         87.29         76.42        14.71 o
  -3   6   2          0.06         -3.28         8.49 o
  -2   6   2         10.84          8.79         6.03 o
  -1   6   2         13.36         15.65         6.43 o
   0   6   2         32.79         35.88         7.25 o
   1   6   2          7.25          6.71         5.63 o
   2   6   2        137.32        165.58        13.92 o
   3   6   2         22.10          3.81        10.84 o
   4   6   2         54.66         81.42        19.64 o
   5   6   2         15.65          5.58        13.82 o
   6   6   2         44.54         43.64        18.14 o
   7   6   2         64.10         60.04        20.42 o
   8   6   2         20.70         35.42        20.75 o
   9   6   2          4.44         18.89        19.12 o
  -9   7   2         75.06        123.40        30.89 o
  -8   7   2        168.76        178.10        72.32 o
  -7   7   2        156.76        238.44        36.46 o
  -6   7   2          8.84         18.72        17.96 o
  -5   7   2         50.77         64.03        20.97 o
  -4   7   2          3.56         15.37        15.20 o
  -3   7   2         46.00         66.02        15.05 o
  -2   7   2          2.27          5.61         8.69 o
  -1   7   2         29.78         30.67         9.33 o
   0   7   2        125.51        123.87        12.13 o
   1   7   2          3.69          8.83         8.81 o
   2   7   2         51.53         64.98        18.51 o
   3   7   2         48.76         45.00        17.72 o
   4   7   2          1.59         -1.26        14.31 o
   5   7   2         34.90         12.89        16.18 o
   6   7   2          6.94          9.35        15.40 o
   7   7   2         10.97          7.02        22.90 o
   8   7   2          2.13         12.34        18.76 o
  -7   8   2        188.88        265.40        63.94 o
  -6   8   2          1.03          7.75        19.99 o
  -5   8   2         17.37         21.64        20.58 o
  -4   8   2         35.43         58.15        35.46 o
  -3   8   2        122.30        105.00        25.61 o
  -2   8   2         64.33         34.92        19.20 o
  -1   8   2         14.74         18.96        11.79 o
   0   8   2          0.11          4.61        10.61 o
   1   8   2          6.14         27.12        16.68 o
   2   8   2         21.28         37.59        18.13 o
   3   8   2         12.94         24.29        18.95 o
   4   8   2         24.44         27.07        19.78 o
   5   8   2         24.98         27.88        28.76 o
   6   8   2         21.66          5.47        18.68 o
   7   8   2         47.24         59.02        28.20 o
  -5   9   2          4.71         13.19        21.19 o
  -4   9   2         17.77         60.50        24.77 o
  -3   9   2          5.06         35.37        21.80 o
  -2   9   2          4.56         -3.83        17.21 o
  -1   9   2          7.72          1.50        19.23 o
   0   9   2         64.29         84.85        25.21 o
   1   9   2          0.02          2.64        17.36 o
   2   9   2         29.69         34.13        20.58 o
   3   9   2          2.91         12.27        19.50 o
   4   9   2          1.06         22.38        21.52 o
 -12   1   3          0.08        -14.88        17.72 o
 -11   1   3         26.15         27.06        11.95 o
 -10   1   3        174.57        173.74        20.19 o
  -9   1   3          2.06         -4.81         7.29 o
  -8   1   3        104.67        109.60         8.52 o
  -7   1   3         21.02         23.69         4.19 o
  -6   1   3       1124.77       1212.14        24.46 o
  -5   1   3        246.53        251.34         8.07 o
  -4   1   3       1393.32       1562.53        28.91 o
  -3   1   3        500.46        500.27        11.96 o
  -2   1   3       1067.73       1019.46        27.51 o
  -1   1   3          7.42          7.00         1.88 o
   0   1   3         94.85         92.13         3.50 o
   1   1   3        599.79        569.10        12.85 o
   2   1   3        377.72        339.85         8.70 o
   3   1   3        233.84        253.66         7.79 o
   4   1   3         86.99         77.82         4.51 o
   5   1   3        403.13        425.24        15.25 o
   6   1   3          2.76         -1.08         2.99 o
   7   1   3          0.61         -1.45         3.80 o
   8   1   3         88.16        108.61         9.25 o
   9   1   3          0.09         -7.86         8.42 o
  10   1   3         68.34         44.85        24.39 o
  11   1   3          2.63         -7.82        11.93 o
  12   1   3          1.25          6.56        14.49 o
 -12   2   3          3.39          3.07        21.78 o
 -11   2   3         34.06         20.10        20.66 o
 -10   2   3          0.07          9.64        10.35 o
  -9   2   3        257.75        264.87        20.56 o
  -8   2   3         44.10         42.81         8.41 o
  -7   2   3        396.01        397.72        15.80 o
  -6   2   3        251.83        279.33        11.90 o
  -5   2   3         12.36         20.07         2.91 o
  -4   2   3       2833.88       2721.82        48.53 o
  -3   2   3          0.33          0.19         1.85 o
  -2   2   3       1031.86       1064.83        22.72 o
  -1   2   3      19793.17      19186.15       305.54 o
   0   2   3      12769.32      11964.28       200.77 o
   1   2   3      19781.09      19838.01       315.19 o
   2   2   3        498.57        398.62         9.11 o
   3   2   3        221.66        213.44        10.41 o
   4   2   3          0.96         -0.89         2.20 o
   5   2   3        175.80        147.41         9.86 o
   6   2   3        233.48        263.89        12.71 o
   7   2   3        320.81        322.99        27.82 o
   8   2   3        276.08        258.10        25.37 o
   9   2   3        129.09        101.63        21.00 o
  10   2   3        154.18        166.88        20.81 o
  11   2   3          3.15         -4.13        14.68 o
  12   2   3          6.21         24.91        20.52 o
 -12   3   3          2.88        -16.75        20.10 o
 -11   3   3          1.72          1.68        18.43 o
 -10   3   3          7.52          0.42        11.72 o
  -9   3   3        532.72        512.90        47.46 o
  -8   3   3        352.20        391.05        23.94 o
  -7   3   3         11.04         -4.91         5.55 o
  -6   3   3          0.98         -1.03         3.78 o
  -5   3   3         30.82         32.12         3.51 o
  -4   3   3        147.71        148.63         6.77 o
  -3   3   3        258.64        270.76         9.54 o
  -2   3   3        151.62        159.44         7.03 o
  -1   3   3         44.64         43.51         3.69 o
   0   3   3        742.52        749.17        16.42 o
   1   3   3        337.11        349.84         9.66 o
   2   3   3        185.65        211.14         8.40 o
   3   3   3          0.14          1.56         3.03 o
   4   3   3        493.05        481.90        14.95 o
   5   3   3        517.75        546.66        25.02 o
   6   3   3         28.98         47.17         8.57 o
   7   3   3        112.48        116.29        10.71 o
   8   3   3        119.84        149.86        14.00 o
   9   3   3        578.25        600.44        41.63 o
  10   3   3         11.52         13.32        11.79 o
  11   3   3         59.98         34.07        14.59 o
 -11   4   3          2.95          2.97        11.59 o
 -10   4   3         92.93        112.73        16.30 o
  -9   4   3          0.58         -9.19         8.37 o
  -8   4   3          1.60          0.87         9.02 o
  -7   4   3        221.62        216.76        14.31 o
  -6   4   3         38.57         25.72        10.45 o
  -5   4   3         13.26          8.05         6.18 o
  -4   4   3         16.63         24.46         4.83 o
  -3   4   3       1679.05       1759.03        45.24 o
  -2   4   3        439.08        458.26        16.36 o
  -1   4   3         76.28         72.08         6.22 o
   0   4   3        807.03        789.37        21.04 o
   1   4   3          0.01         -3.78         3.24 o
   2   4   3        152.04        157.07         8.50 o
   3   4   3        759.74        813.16        27.00 o
   4   4   3        341.54        363.81        31.70 o
   5   4   3        212.64        239.10        21.60 o
   6   4   3          1.91          0.66         4.84 o
   7   4   3       1344.43       1326.86        44.13 o
   8   4   3        328.60        314.37        19.46 o
   9   4   3         88.64         89.33        13.18 o
  10   4   3         14.59         14.41         9.26 o
  11   4   3         40.58         36.32        13.87 o
 -11   5   3          1.20        -14.80        25.69 o
 -10   5   3          1.10        -13.82        16.33 o
  -9   5   3        120.59        111.78        32.95 o
  -8   5   3        328.95        305.82        37.61 o
  -7   5   3        739.27        780.45        60.96 o
  -6   5   3         43.43         37.03        12.25 o
  -5   5   3        115.36        139.78        17.63 o
  -4   5   3         76.78         74.86        13.01 o
  -3   5   3        721.73        770.08        30.72 o
  -2   5   3        141.49        135.67        10.59 o
  -1   5   3         42.40         55.70         7.35 o
   0   5   3        233.12        240.42        12.24 o
   1   5   3        140.57        153.56        10.52 o
   2   5   3        160.88        157.99        10.62 o
   3   5   3        170.72        154.87        17.57 o
   4   5   3          2.58          0.65         7.42 o
   5   5   3         64.10         81.08        19.30 o
   6   5   3          0.61         -4.64        11.57 o
   7   5   3         26.39         28.01        16.33 o
   8   5   3          1.32         -4.38        11.56 o
   9   5   3          9.89         17.39        14.20 o
  10   5   3         11.38          3.15        18.53 o
 -10   6   3         10.18          7.49        20.51 o
  -9   6   3          0.54         29.32        24.15 o
  -8   6   3          0.05         17.39        17.32 o
  -7   6   3         10.12         28.47        18.35 o
  -6   6   3          3.29         -4.04        16.89 o
  -5   6   3         24.32         16.98        10.47 o
  -4   6   3         63.09         50.87        21.99 o
  -3   6   3         24.38         21.69        10.83 o
  -2   6   3         15.34         19.28         7.73 o
  -1   6   3         17.95         24.39         8.19 o
   0   6   3          8.59          6.50         5.74 o
   1   6   3          9.54         10.42         9.07 o
   2   6   3          8.44         21.84         9.00 o
   3   6   3        168.90        177.22        20.46 o
   4   6   3         14.12          1.09        11.74 o
   5   6   3         21.51          6.95        24.15 o
   6   6   3         78.06         59.68        20.11 o
   7   6   3         22.43          1.26        15.50 o
   8   6   3         57.89         45.10        20.32 o
   9   6   3         14.37          4.12        29.88 o
  -9   7   3          1.05          2.70        20.32 o
  -8   7   3        106.87        132.60        30.82 o
  -7   7   3        139.81        120.74        27.71 o
  -6   7   3         22.63          0.68        17.21 o
  -5   7   3         91.02        124.33        26.88 o
  -4   7   3         29.61         30.41        17.27 o
  -3   7   3         17.99         -2.49        10.54 o
  -2   7   3          8.85         15.77         8.11 o
  -1   7   3         27.17         19.90         9.56 o
   0   7   3          2.31         -7.06         8.49 o
   1   7   3          8.35         20.10         9.80 o
   2   7   3          0.20         -5.04        29.04 o
   3   7   3          7.10         15.24        14.01 o
   4   7   3         45.84         53.14        19.20 o
   5   7   3         14.31         23.45        17.97 o
   6   7   3         23.45         11.32        17.16 o
   7   7   3         55.92         25.52        30.44 o
   8   7   3         33.84         45.83        22.68 o
  -7   8   3          4.20          3.28        19.61 o
  -6   8   3         29.29         31.75        23.87 o
  -5   8   3         36.86         30.36        20.66 o
  -4   8   3         21.47         27.39        18.53 o
  -3   8   3         45.26         59.30        32.25 o
  -2   8   3          1.65          6.34        17.17 o
  -1   8   3          0.04         15.40        11.42 o
   0   8   3         35.48         35.13        12.76 o
   1   8   3          5.71         10.16        16.02 o
   2   8   3        155.83        243.66        34.58 o
   3   8   3         16.63         15.50        17.47 o
   4   8   3        130.25        179.88        31.64 o
   5   8   3         34.61         57.86        23.12 o
   6   8   3         28.85         47.09        21.70 o
  -5   9   3         34.08         36.62        23.08 o
  -4   9   3          2.64          7.88        21.48 o
  -3   9   3          2.36          9.87        20.09 o
  -2   9   3          0.28         -0.26        18.57 o
  -1   9   3         27.59         27.87        20.71 o
   0   9   3         31.96         22.34        20.73 o
   1   9   3          1.57         10.01        18.84 o
   2   9   3         94.97        122.47        28.82 o
   3   9   3          6.65         10.10        19.98 o
   4   9   3        133.93        152.79        36.58 o
 -12   0   4         31.77         18.27        17.29 o
 -11   0   4          0.23          5.22        14.49 o
 -10   0   4         18.29          2.19        13.01 o
  -9   0   4        373.19        362.92        27.22 o
  -8   0   4         80.00         69.20         9.22 o
  -7   0   4          3.95          3.62         4.99 o
  -6   0   4        130.95        128.34         9.39 o
  -5   0   4       3776.30       4976.65       257.04 o
  -4   0   4         45.05         67.08         7.65 o
  -3   0   4       1041.31       1748.05        49.61 o
  -2   0   4       1373.03       1340.64        43.15 o
  -1   0   4       7332.00       6487.98       191.18 o
   0   0   4         39.86         34.84         3.86 o
   1   0   4       6824.84       5764.07       124.90 o
   2   0   4        569.63        503.58        14.79 o
   3   0   4          3.83          4.28         3.08 o
   4   0   4        384.13        389.46        19.06 o
   5   0   4         42.06         48.23         5.56 o
   6   0   4        191.91        172.75        12.44 o
   7   0   4         32.49         39.99         8.40 o
   8   0   4        275.58        341.23        29.23 o
   9   0   4        142.39        130.91        24.71 o
  10   0   4          0.22          8.05        15.63 o
  11   0   4         22.69          6.23        25.41 o
  12   0   4         45.09         74.37        37.83 o
 -12   1   4         45.28         70.92        29.04 o
 -11   1   4         64.42         59.64        15.38 o
 -10   1   4        142.69        104.45        16.84 o
  -9   1   4         86.92        104.00        17.61 o
  -8   1   4          9.13          7.54         4.85 o
  -7   1   4         14.68          5.49         3.88 o
  -6   1   4        458.26        447.07        13.30 o
  -5   1   4        271.75        237.71         9.21 o
  -4   1   4          6.13          4.64         2.57 o
  -3   1   4        159.53        142.56         8.83 o
  -2   1   4        695.56        733.35        24.08 o
  -1   1   4        619.23        614.24        15.67 o
   0   1   4          0.85          0.21         1.43 o
   1   1   4        157.06        154.02         6.39 o
   2   1   4        400.26        369.74         8.19 o
   3   1   4         91.49         94.80         4.21 o
   4   1   4         89.04         80.72         4.33 o
   5   1   4        276.57        278.35        11.29 o
   6   1   4          0.34         -4.48         3.30 o
   7   1   4         37.55         32.84         6.29 o
   8   1   4         50.87         50.71         7.88 o
   9   1   4         76.75        117.72        24.62 o
  10   1   4          7.18          3.12        12.58 o
  11   1   4          0.10          4.93        16.69 o
  12   1   4         40.44         29.71        16.92 o
 -12   2   4         42.45         16.75        23.18 o
 -11   2   4          5.51          7.82        21.22 o
 -10   2   4          4.81          6.44        13.96 o
  -9   2   4        182.59        185.74        25.48 o
  -8   2   4        371.98        381.85        21.07 o
  -7   2   4         12.75          5.52         4.21 o
  -6   2   4        109.83        124.06         6.22 o
  -5   2   4        409.41        415.49        10.81 o
  -4   2   4         99.65         89.88         4.81 o
  -3   2   4       1102.36       1123.99        22.82 o
  -2   2   4         31.15         31.18         4.64 o
  -1   2   4       4197.31       3811.02        65.07 o
   0   2   4      17445.99      16411.17       242.90 o
   1   2   4        195.12        184.05         5.47 o
   2   2   4          0.01          0.54         1.77 o
   3   2   4       1231.33       1189.49        25.34 o
   4   2   4        899.33        902.20        19.11 o
   5   2   4        508.95        515.29        15.98 o
   6   2   4         39.44         33.76         7.43 o
   7   2   4        132.02        118.97        10.82 o
   8   2   4        375.38        364.21        19.55 o
   9   2   4         47.69         28.07        12.84 o
  10   2   4         24.82         24.38        12.64 o
  11   2   4          1.16         15.39        13.78 o
 -12   3   4         27.74         37.69        22.62 o
 -11   3   4         50.21         52.77        21.78 o
 -10   3   4         96.51         99.77        19.03 o
  -9   3   4        121.41         89.96        15.25 o
  -8   3   4        134.17        139.18        22.60 o
  -7   3   4        410.55        443.36        25.79 o
  -6   3   4        370.61        418.61        16.33 o
  -5   3   4        178.82        181.58         8.36 o
  -4   3   4        178.96        200.00         6.76 o
  -3   3   4         99.66         94.60         5.33 o
  -2   3   4        894.68        891.16        23.09 o
  -1   3   4          0.00          2.81         2.12 o
   0   3   4         99.59         95.77         4.83 o
   1   3   4         87.16         83.57         5.27 o
   2   3   4        124.08        124.50         6.59 o
   3   3   4         15.61         10.62         4.23 o
   4   3   4          1.86          0.23         2.77 o
   5   3   4        294.11        355.75        20.01 o
   6   3   4        187.88        163.17        13.65 o
   7   3   4         94.24         75.70        11.31 o
   8   3   4        262.53        295.05        19.84 o
   9   3   4         29.20         32.29        10.00 o
  10   3   4          2.30         -2.01        11.29 o
  11   3   4          0.68        -11.80        12.20 o
 -11   4   4          8.91         19.01        17.03 o
 -10   4   4         57.48         62.97        13.60 o
  -9   4   4         48.86         33.92        13.00 o
  -8   4   4          4.48         -3.23         7.93 o
  -7   4   4          3.59         -0.58         4.78 o
  -6   4   4        341.17        324.73        34.09 o
  -5   4   4          6.27          7.07         4.99 o
  -4   4   4        286.31        303.74        13.78 o
  -3   4   4        167.42        190.90        10.79 o
  -2   4   4       1214.29       1295.75        37.20 o
  -1   4   4       1453.91       1501.09        34.41 o
   0   4   4       2863.49       2856.25        57.33 o
   1   4   4       2015.42       2050.17        47.96 o
   2   4   4        364.75        380.04        14.49 o
   3   4   4         13.12         17.32         5.83 o
   4   4   4         43.77         39.61         9.30 o
   5   4   4         27.60         32.81         9.86 o
   6   4   4        704.59        687.98        30.55 o
   7   4   4        122.42        127.20        19.43 o
   8   4   4        179.40        166.59        15.98 o
   9   4   4         11.62         27.61         9.42 o
  10   4   4          1.81         -6.35         8.66 o
  11   4   4         21.01         33.30        14.21 o
 -11   5   4          0.70         -7.94        18.08 o
 -10   5   4         21.99         19.61        19.92 o
  -9   5   4        181.63        130.53        56.12 o
  -8   5   4        472.15        483.70        48.06 o
  -7   5   4         31.08         29.77        16.10 o
  -6   5   4         67.87         45.56        12.98 o
  -5   5   4          1.56          1.88         8.02 o
  -4   5   4         30.28         34.52        10.69 o
  -3   5   4         29.16         21.64         6.68 o
  -2   5   4          1.40         -2.49         4.58 o
  -1   5   4         53.81         66.62         7.07 o
   0   5   4         43.73         42.09         5.93 o
   1   5   4          1.03          0.46         4.57 o
   2   5   4        188.12        208.05        15.43 o
   3   5   4         12.83         19.56        10.40 o
   4   5   4         15.74         17.28        11.17 o
   5   5   4        123.50         98.23        20.13 o
   6   5   4         32.58         25.34        18.85 o
   7   5   4         52.99         68.60        19.75 o
   8   5   4         32.05         22.79        14.27 o
   9   5   4         23.79         21.22        14.91 o
  10   5   4          0.08         18.13        15.36 o
 -10   6   4         20.88         29.34        22.54 o
  -9   6   4         62.58         63.77        24.29 o
  -8   6   4          4.89          8.93        17.69 o
  -7   6   4         24.03         10.10        17.04 o
  -6   6   4         33.46         29.70        17.45 o
  -5   6   4          6.55          7.49         9.79 o
  -4   6   4        100.50         99.40        15.62 o
  -3   6   4          0.06          8.83         7.55 o
  -2   6   4          0.00         -1.10         6.42 o
  -1   6   4         38.90         44.61        10.88 o
   0   6   4         57.49         78.20         9.13 o
   1   6   4        184.30        200.37        15.59 o
   2   6   4         10.61         12.51        10.76 o
   3   6   4         24.81         12.47        14.38 o
   4   6   4         43.71         19.87        19.69 o
   5   6   4        125.91         53.47        30.30 o
   6   6   4         92.03        132.36        26.54 o
   7   6   4          6.11          7.21        15.58 o
   8   6   4         10.62         -8.34        15.94 o
   9   6   4          6.52         17.62        19.05 o
  -8   7   4          3.71        -14.01        18.99 o
  -7   7   4         11.16         13.04        25.27 o
  -6   7   4          1.18         -3.65        25.97 o
  -5   7   4          5.19         28.00        17.25 o
  -4   7   4         12.71         26.45        16.61 o
  -3   7   4         15.22         31.13        17.72 o
  -2   7   4         53.44         44.93        19.99 o
  -1   7   4         31.62         32.03        10.93 o
   0   7   4         60.23         51.21        12.45 o
   1   7   4          3.28         12.80        10.00 o
   2   7   4          1.90         -0.38        12.80 o
   3   7   4         10.97         21.72        15.28 o
   4   7   4         42.13         66.59        21.32 o
   5   7   4          5.66         11.65        17.37 o
   6   7   4         16.94          5.92        24.01 o
   7   7   4         27.55         21.78        19.15 o
   8   7   4          4.04         42.78        21.12 o
  -7   8   4        229.81        339.11        46.38 o
  -6   8   4          0.16         -3.81        18.48 o
  -5   8   4         42.84         49.40        22.70 o
  -4   8   4         92.95         80.04        24.38 o
  -3   8   4          1.30         12.75        21.92 o
  -2   8   4        149.95        153.91        28.81 o
  -1   8   4         62.31         81.41        20.47 o
   0   8   4          2.18          3.12        11.35 o
   1   8   4          0.35         12.01        16.41 o
   2   8   4         17.26         33.04        19.64 o
   3   8   4         10.24         -5.57        15.40 o
   4   8   4         15.09         30.99        20.53 o
   5   8   4          1.30         28.32        19.56 o
   6   8   4          5.83         13.44        20.52 o
  -4   9   4         36.05         58.65        25.92 o
  -3   9   4          0.68         15.94        20.39 o
  -2   9   4          1.00          5.14        20.82 o
  -1   9   4        101.15        106.16        28.42 o
   0   9   4         79.53        151.33        30.27 o
   1   9   4          3.79         -5.28        17.73 o
   2   9   4         47.99         34.64        22.34 o
   3   9   4         19.46          6.93        20.83 o
   4   9   4          1.46        -10.86        19.67 o
 -12   1   5          0.02        -24.01        21.50 o
 -11   1   5          0.24        -19.51        14.74 o
 -10   1   5         69.19         69.62        14.95 o
  -9   1   5        172.81        161.82        19.84 o
  -8   1   5         19.20         15.52         8.32 o
  -7   1   5          0.01          2.88         3.88 o
  -6   1   5        495.37        527.67        15.09 o
  -5   1   5        847.23        914.28        20.19 o
  -4   1   5         14.52         15.91         3.10 o
  -3   1   5         97.72         76.84         5.38 o
  -2   1   5          0.26         -0.13         2.66 o
  -1   1   5        170.93        176.10         6.73 o
   0   1   5          4.39          5.31         1.49 o
   1   1   5        785.77        785.33        15.27 o
   2   1   5         96.13         92.15         4.10 o
   3   1   5         24.21         29.25         2.84 o
   4   1   5        652.17        692.72        14.94 o
   5   1   5        118.07        121.86         6.03 o
   6   1   5        122.12        119.61         7.09 o
   7   1   5         79.22         84.71         7.88 o
   8   1   5         60.53         36.57        10.88 o
   9   1   5        125.78        113.08        15.56 o
  10   1   5         54.68         52.23        16.79 o
  11   1   5          1.27         13.65        13.82 o
 -12   2   5          3.94          0.84        22.90 o
 -11   2   5          1.40         -1.40        20.38 o
 -10   2   5          7.39          3.34        13.64 o
  -9   2   5         25.28         16.70        13.61 o
  -8   2   5          1.04          1.27         5.92 o
  -7   2   5          4.90          2.18         4.54 o
  -6   2   5        294.20        275.74        10.01 o
  -5   2   5          0.84          4.90         3.00 o
  -4   2   5         31.12         44.68         4.29 o
  -3   2   5        800.84        777.70        30.94 o
  -2   2   5        678.38        640.50        15.86 o
  -1   2   5       1217.63       1067.36        21.31 o
   0   2   5        491.87        403.00        10.39 o
   1   2   5        406.55        423.37        12.34 o
   2   2   5       1863.76       1836.76        35.30 o
   3   2   5        161.15        161.29         6.02 o
   4   2   5        406.57        446.63        12.46 o
   5   2   5         44.30         43.24         5.08 o
   6   2   5        310.42        304.62        15.73 o
   7   2   5       1589.26       1570.44        45.24 o
   8   2   5         87.21         95.25        10.99 o
   9   2   5        453.18        434.34        32.55 o
  10   2   5          8.73         -3.29        11.96 o
  11   2   5          7.02         17.36        14.33 o
 -12   3   5         70.08        112.25        27.92 o
 -11   3   5          5.34         14.77        14.12 o
 -10   3   5          0.22          0.64        11.98 o
  -9   3   5          0.47          8.90        12.24 o
  -8   3   5       1862.54       1783.52        84.51 o
  -7   3   5          1.75         -4.00         6.20 o
  -6   3   5        941.19        954.31        30.24 o
  -5   3   5       2020.93       2050.43        42.20 o
  -4   3   5         21.45         24.30         3.05 o
  -3   3   5       2037.77       2088.47        42.87 o
  -2   3   5        866.23        832.09        18.61 o
  -1   3   5        246.28        255.55         9.22 o
   0   3   5         84.30         79.16         5.87 o
   1   3   5        121.38        159.30         7.49 o
   2   3   5       2596.62       2813.06        51.69 o
   3   3   5          0.08         -0.80         2.53 o
   4   3   5         74.15         80.28         6.82 o
   5   3   5        258.41        221.95        15.68 o
   6   3   5         56.15         45.02         8.93 o
   7   3   5         53.59         60.88         9.70 o
   8   3   5         58.16         42.50         9.71 o
   9   3   5          0.18          0.65         8.37 o
  10   3   5          1.81          6.13        11.81 o
  11   3   5          7.24         18.55        13.92 o
 -11   4   5         33.42         24.17        13.12 o
 -10   4   5        112.06         76.54        21.08 o
  -9   4   5         77.89         82.69        13.61 o
  -8   4   5        375.57        354.96        24.35 o
  -7   4   5          6.73          7.86         9.16 o
  -6   4   5        187.11        226.68        21.90 o
  -5   4   5        248.49        249.89        29.68 o
  -4   4   5        750.24        709.91        23.28 o
  -3   4   5        216.18        228.44        12.59 o
  -2   4   5        420.78        423.64        15.44 o
  -1   4   5         51.05         52.27         6.48 o
   0   4   5      11687.80      11446.07       226.56 o
   1   4   5        178.99        148.22         9.08 o
   2   4   5          0.64          1.83         3.83 o
   3   4   5        901.60        897.34        25.32 o
   4   4   5        418.72        340.83        24.86 o
   5   4   5        128.77        134.92        10.99 o
   6   4   5         21.28         10.80         7.00 o
   7   4   5        231.26        243.08        18.40 o
   8   4   5         25.25         22.25         8.77 o
   9   4   5         68.74         55.37        11.29 o
  10   4   5         50.56         72.63        16.58 o
 -11   5   5          0.76         63.66        33.51 o
 -10   5   5         58.45         49.35        23.17 o
  -9   5   5          6.28         -8.98        24.57 o
  -8   5   5          1.93         -9.66        15.50 o
  -7   5   5         65.38         63.51        20.22 o
  -6   5   5         50.72         29.85        11.46 o
  -5   5   5         96.87        116.36        16.63 o
  -4   5   5        127.70        125.20        13.37 o
  -3   5   5         74.03         72.84         8.53 o
  -2   5   5         16.95         18.49         5.54 o
  -1   5   5        360.96        377.26        16.27 o
   0   5   5          1.14          4.52         4.47 o
   1   5   5        221.42        218.64        16.91 o
   2   5   5        133.68        143.41        16.52 o
   3   5   5        196.53        201.24        25.10 o
   4   5   5         32.92         31.82        38.67 o
   5   5   5        398.92        314.96        48.58 o
   6   5   5          1.45          1.28        19.27 o
   7   5   5         27.10         -6.15        12.79 o
   8   5   5         82.00         96.18        19.37 o
   9   5   5         30.19         30.41        19.32 o
  10   5   5        104.53        110.79        23.41 o
 -10   6   5          0.04          8.15        20.63 o
  -9   6   5          4.66          1.31        37.28 o
  -8   6   5          0.49          8.11        31.27 o
  -7   6   5         11.95         15.38        25.97 o
  -6   6   5         63.19         80.69        31.55 o
  -5   6   5         14.39         25.05        12.42 o
  -4   6   5          9.60          7.62         9.64 o
  -3   6   5         41.00         57.45        10.99 o
  -2   6   5          2.69          2.18         6.99 o
  -1   6   5          1.26          3.97        10.38 o
   0   6   5         35.04         28.42         8.37 o
   1   6   5          2.37          4.37         7.71 o
   2   6   5          2.24        -18.71        12.84 o
   3   6   5         58.92        117.55        32.67 o
   4   6   5        113.41        142.68        34.62 o
   5   6   5          4.27         -8.96        12.47 o
   6   6   5          0.27          8.52        14.86 o
   7   6   5          1.66          4.27        16.44 o
   8   6   5          4.80          1.67        19.82 o
   9   6   5          9.83         10.48        18.76 o
  -8   7   5         18.66          4.18        25.13 o
  -7   7   5         27.65          9.27        18.40 o
  -6   7   5        142.21        131.28        52.91 o
  -5   7   5          0.63         -5.35        15.81 o
  -4   7   5        110.36         96.04        24.78 o
  -3   7   5          0.18         13.31        15.46 o
  -2   7   5          9.70         27.80        12.86 o
  -1   7   5          3.42          1.85        10.50 o
   0   7   5          6.51          7.13        13.91 o
   1   7   5          3.33         10.89        18.99 o
   2   7   5         13.24          7.00        14.91 o
   3   7   5        101.33         93.23        21.89 o
   4   7   5          5.27         20.60        16.66 o
   5   7   5         96.84        110.62        25.83 o
   6   7   5          0.33          4.56        17.01 o
   7   7   5          0.94         -3.03        17.27 o
   8   7   5          0.49         -9.68        18.94 o
  -7   8   5          0.09          5.54        29.46 o
  -6   8   5          7.73          8.69        20.24 o
  -5   8   5         68.43         71.78        24.12 o
  -4   8   5          0.24         -2.64        17.37 o
  -3   8   5         16.02         29.41        21.78 o
  -2   8   5          0.00         -6.30        16.28 o
  -1   8   5          0.59         -7.83        11.36 o
   0   8   5         76.09         57.98        16.88 o
   1   8   5         78.25         82.19        22.22 o
   2   8   5          5.51          6.40        27.50 o
   3   8   5         83.04         71.43        23.26 o
   4   8   5         21.18         50.41        31.55 o
   5   8   5         64.10        104.09        28.36 o
   6   8   5         44.67         35.29        22.70 o
  -4   9   5         33.88         30.13        23.10 o
  -3   9   5          0.12          3.11        20.40 o
  -2   9   5         93.13        123.10        30.09 o
  -1   9   5        184.32        209.97        51.38 o
   0   9   5         66.35        109.80        28.90 o
   1   9   5        130.42         94.31        26.54 o
   2   9   5          2.61          5.31        19.52 o
   3   9   5          0.00          1.18        20.43 o
 -12   0   6         19.79         17.31        25.69 o
 -11   0   6         48.95         47.19        25.41 o
 -10   0   6          9.87          2.23        20.38 o
  -9   0   6        431.08        442.43        66.31 o
  -8   0   6         93.62         97.75        13.45 o
  -7   0   6        221.87        224.47        20.89 o
  -6   0   6        316.53        431.96        31.26 o
  -5   0   6        711.03       1164.60        37.36 o
  -4   0   6        122.99        135.59        10.26 o
  -3   0   6        188.35        217.78        12.52 o
  -2   0   6       1318.75       1126.95        38.76 o
  -1   0   6          9.82         11.07         4.69 o
   0   0   6       1240.34       1263.69        36.47 o
   1   0   6         83.29         78.55         5.06 o
   2   0   6        909.57        861.80        22.11 o
   3   0   6         53.71         58.93         5.07 o
   4   0   6       1024.23        983.25        28.60 o
   5   0   6         10.14          2.54         4.13 o
   6   0   6          7.31         -0.12         4.74 o
   7   0   6       1369.38       1366.12        57.17 o
   8   0   6        175.12        174.38        29.39 o
   9   0   6        369.67        271.34        40.07 o
  10   0   6          9.43        -14.77        14.79 o
  11   0   6         18.72         36.12        20.92 o
 -12   1   6          7.65          0.28        24.57 o
 -11   1   6          8.14          6.92        27.78 o
 -10   1   6         19.13         16.77        12.20 o
  -9   1   6         42.89         46.85        12.18 o
  -8   1   6        545.63        555.71        22.27 o
  -7   1   6        362.33        388.99        15.16 o
  -6   1   6          2.14         -1.48         3.71 o
  -5   1   6         32.15         35.30         4.46 o
  -4   1   6         54.92         44.96         4.99 o
  -3   1   6       1426.02       1534.08        33.90 o
  -2   1   6        288.81        308.78        12.54 o
  -1   1   6         57.26         65.89         5.07 o
   0   1   6        607.78        584.39        12.35 o
   1   1   6         48.12         49.60         2.78 o
   2   1   6         36.67         38.43         3.25 o
   3   1   6         12.04          9.17         2.33 o
   4   1   6        153.43        150.76         6.46 o
   5   1   6         54.96         59.26         4.78 o
   6   1   6         48.90         52.25         6.34 o
   7   1   6         17.91         21.31         7.11 o
   8   1   6        449.68        493.06        25.96 o
   9   1   6         49.47         71.85        16.62 o
  10   1   6         18.26         16.38        13.33 o
  11   1   6         16.69          2.47        14.25 o
 -12   2   6          0.16         10.61        22.62 o
 -11   2   6         50.58         10.61        21.50 o
 -10   2   6         44.59         56.07        18.11 o
  -9   2   6         13.86          5.59         9.80 o
  -8   2   6         28.03         33.90         8.32 o
  -7   2   6        115.65        114.53        10.12 o
  -6   2   6        487.19        472.20        13.99 o
  -5   2   6        220.61        217.97        13.82 o
  -4   2   6          8.97          6.68         3.14 o
  -3   2   6         11.08          4.57         3.38 o
  -2   2   6       1591.34       1707.66        35.02 o
  -1   2   6          0.35         -0.28         1.55 o
   0   2   6        106.18         87.30         4.39 o
   1   2   6         13.41         12.77         2.75 o
   2   2   6         41.16         51.91         4.13 o
   3   2   6       2890.95       3066.69        54.06 o
   4   2   6        184.86        229.50         8.58 o
   5   2   6          4.22          5.91         3.79 o
   6   2   6        439.24        505.44        21.83 o
   7   2   6        486.04        491.17        22.36 o
   8   2   6        755.39        807.51        36.24 o
   9   2   6          2.87         -6.40        11.71 o
  10   2   6         75.20         96.49        18.97 o
  11   2   6         19.30         23.97        15.46 o
 -12   3   6         62.91        113.92        29.88 o
 -11   3   6         34.89         18.07        14.96 o
 -10   3   6          3.56         22.51        15.92 o
  -9   3   6       1183.33       1309.56        94.24 o
  -8   3   6         39.95         25.59        13.68 o
  -7   3   6       1007.28        949.38        32.72 o
  -6   3   6        686.09        717.20        30.45 o
  -5   3   6        163.23        159.13         9.09 o
  -4   3   6        272.20        271.16        10.87 o
  -3   3   6          8.63          9.98         3.22 o
  -2   3   6       1308.82       1370.05        28.89 o
  -1   3   6        331.28        353.62        10.37 o
   0   3   6         65.88         63.25         3.35 o
   1   3   6         89.59         94.85         4.99 o
   2   3   6        146.46        138.91         5.84 o
   3   3   6        286.18        295.60         9.86 o
   4   3   6          4.88          9.75         4.07 o
   5   3   6          8.71          5.67         6.06 o
   6   3   6         61.90         58.97        10.11 o
   7   3   6          2.02         -4.57         7.38 o
   8   3   6         35.04         44.64        10.00 o
   9   3   6         32.90         22.40         9.70 o
  10   3   6          6.56          9.93        12.91 o
  11   3   6          3.65         -0.41        13.12 o
 -11   4   6         14.64         16.52        12.77 o
 -10   4   6         69.64         85.28        16.70 o
  -9   4   6         29.23         51.75        13.02 o
  -8   4   6         54.18         53.61        15.08 o
  -7   4   6         31.91         21.87         6.67 o
  -6   4   6         36.10         36.49        10.83 o
  -5   4   6        227.00        237.36        15.95 o
  -4   4   6        129.67        112.18         6.33 o
  -3   4   6        101.73         87.54         8.43 o
  -2   4   6          5.25          8.38         3.81 o
  -1   4   6       5559.01       5516.90       112.49 o
   0   4   6        343.36        330.33        11.69 o
   1   4   6       4443.23       4391.95        95.95 o
   2   4   6        315.20        369.62        21.59 o
   3   4   6         22.30         14.87         5.20 o
   4   4   6        122.17        120.73         9.51 o
   5   4   6         11.69         11.97         5.82 o
   6   4   6        223.53        207.20        50.48 o
   7   4   6         42.60         34.80        10.24 o
   8   4   6         75.50         58.61        10.73 o
   9   4   6         28.94         13.65         9.57 o
  10   4   6          3.37          9.18        10.49 o
 -10   5   6          4.99         14.52        26.81 o
  -9   5   6         14.49         27.36        25.69 o
  -8   5   6        102.54         49.52        38.67 o
  -7   5   6        144.50        127.10        25.65 o
  -6   5   6        109.05        142.86        18.57 o
  -5   5   6        183.30        169.03        19.12 o
  -4   5   6          2.23         -6.10         6.50 o
  -3   5   6         54.39         47.98         7.67 o
  -2   5   6        209.20        218.75        20.87 o
  -1   5   6         24.56         25.80         7.21 o
   0   5   6          1.19         19.55         6.99 o
   1   5   6         11.35         27.14         7.88 o
   2   5   6         22.64         18.22         7.09 o
   3   5   6          2.75          1.47        12.70 o
   4   5   6         47.96         10.89        19.55 o
   5   5   6         84.56        112.53        33.79 o
   6   5   6        165.66        147.43        37.42 o
   7   5   6         12.11         16.57        10.78 o
   8   5   6          2.21          4.19        12.26 o
   9   5   6         10.71         13.08        11.49 o
  -9   6   6          0.03         20.10        27.08 o
  -8   6   6         12.69         17.21        18.96 o
  -7   6   6          0.44         17.99        22.06 o
  -6   6   6         69.38         58.88        30.30 o
  -5   6   6        137.67        131.84        18.86 o
  -4   6   6        175.85        216.07        30.08 o
  -3   6   6         35.91         49.84        13.80 o
  -2   6   6          0.34          2.46         9.88 o
  -1   6   6         78.47         80.45        28.20 o
   0   6   6        160.27        167.84        19.84 o
   1   6   6         80.00         84.47        16.94 o
   2   6   6         19.31         41.05        23.18 o
   3   6   6         94.54        100.80        30.71 o
   4   6   6         13.06         32.67        23.18 o
   5   6   6          7.00         44.68        24.01 o
   6   6   6          4.72         -3.44        14.21 o
   7   6   6          2.30          8.55        17.03 o
   8   6   6         18.95         21.79        19.61 o
  -8   7   6          0.02         -9.89        19.25 o
  -7   7   6          7.47          1.91        17.68 o
  -6   7   6        100.58        103.03        31.83 o
  -5   7   6          7.07         14.23        18.36 o
  -4   7   6         46.19         22.30        25.27 o
  -3   7   6          4.09         -3.63        14.91 o
  -2   7   6         63.36         50.59        16.71 o
  -1   7   6         82.46         66.81        32.95 o
   0   7   6          0.18         -2.82        13.34 o
   1   7   6         79.85         78.74        28.48 o
   2   7   6          0.91         46.91        24.85 o
   3   7   6         19.83         35.46        22.62 o
   4   7   6         16.99         22.08        17.91 o
   5   7   6          0.05         35.57        34.34 o
   6   7   6          0.39        -14.81        15.56 o
   7   7   6         12.23         38.42        21.61 o
  -7   8   6         14.61         11.98        22.80 o
  -6   8   6          7.13         24.12        21.61 o
  -5   8   6         10.81          8.93        49.00 o
  -4   8   6          0.53         19.32        19.70 o
  -3   8   6          1.23         -4.90        16.49 o
  -2   8   6         16.84         33.48        19.96 o
  -1   8   6          3.11          0.87        16.21 o
   0   8   6        104.53        110.01        34.34 o
   1   8   6         16.31          1.33        16.14 o
   2   8   6         24.98         52.21        22.20 o
   3   8   6         27.66         46.42        39.09 o
   4   8   6         50.59         67.85        23.89 o
   5   8   6        147.90        206.28        35.14 o
   6   8   6          4.46         10.10        19.10 o
  -4   9   6         20.65         31.23        23.24 o
  -3   9   6         10.45         22.29        57.80 o
  -2   9   6         21.97         51.10        32.67 o
   0   9   6        254.83        326.83        41.94 o
   1   9   6          0.02        -16.90        19.15 o
   2   9   6          2.63          1.54        19.89 o
   3   9   6          0.04         -8.94        19.79 o
 -12   1   7          2.86         19.55        27.36 o
 -11   1   7          0.13        -21.77        15.76 o
 -10   1   7          8.11         -1.91        11.40 o
  -9   1   7        729.71        736.40        40.16 o
  -8   1   7        485.40        523.38        22.04 o
  -7   1   7        337.26        359.90        17.09 o
  -6   1   7         75.75        107.35         9.59 o
  -5   1   7        138.26        150.56        11.26 o
  -4   1   7       2519.10       2960.21        71.72 o
  -3   1   7         32.84         33.55         6.02 o
  -2   1   7        347.72        422.03        13.75 o
  -1   1   7        426.92        413.71        13.00 o
   0   1   7        293.21        281.11         8.19 o
   1   1   7        615.38        624.65        12.59 o
   2   1   7         11.19          9.81         2.30 o
   3   1   7        146.35        126.45         5.75 o
   4   1   7         42.25         48.24         4.21 o
   5   1   7        216.68        224.90         9.34 o
   6   1   7        262.76        266.92        13.14 o
   7   1   7        159.25        178.52        12.18 o
   8   1   7         66.94         70.32        13.59 o
   9   1   7         89.04        110.60        18.92 o
  10   1   7          1.68          5.26        13.39 o
  11   1   7          5.73         21.13        15.74 o
 -12   2   7          2.63        -21.22        19.27 o
 -11   2   7          6.75         35.74        22.34 o
 -10   2   7        146.13        150.30        20.12 o
  -9   2   7          5.29         12.01        10.90 o
  -8   2   7         99.94        136.41        22.21 o
  -7   2   7        168.78        157.53        11.32 o
  -6   2   7        246.23        240.60        10.70 o
  -5   2   7         21.39         22.20         5.16 o
  -4   2   7        505.05        504.62        18.46 o
  -3   2   7       1611.65       1569.51        35.38 o
  -2   2   7        124.58        113.48         6.68 o
  -1   2   7          1.83         -1.89         1.72 o
   0   2   7       2604.68       2363.22        40.67 o
   1   2   7         20.29         18.73         2.95 o
   2   2   7        256.69        287.83        12.23 o
   3   2   7          0.39         -0.39         2.56 o
   4   2   7        264.91        287.21        11.12 o
   5   2   7         14.83          6.81         4.83 o
   6   2   7         89.53         81.88        10.10 o
   7   2   7        446.05        442.13        24.39 o
   8   2   7         81.19         80.49        19.10 o
   9   2   7         13.78          5.44        11.80 o
  10   2   7         11.90         18.14        13.66 o
  11   2   7          2.46         -6.11        13.47 o
 -12   3   7         66.47        102.75        28.48 o
 -11   3   7          0.15         19.06        20.66 o
 -10   3   7         40.12         46.89        18.43 o
  -9   3   7         26.39          9.72        19.69 o
  -8   3   7        232.77        192.09        19.35 o
  -7   3   7          8.21          0.59         5.86 o
  -6   3   7        240.76        214.78        13.84 o
  -5   3   7        687.31        654.47        19.80 o
  -4   3   7         22.98         24.92         5.30 o
  -3   3   7         79.62         91.63         6.11 o
  -2   3   7         29.94         26.65         4.07 o
  -1   3   7         78.78         92.40         6.82 o
   0   3   7        705.46        735.82        16.76 o
   1   3   7          4.16         12.45         3.48 o
   2   3   7        315.76        347.84        11.13 o
   3   3   7         17.31         12.83         2.89 o
   4   3   7        275.57        246.78        12.24 o
   5   3   7        158.04        156.06        13.97 o
   6   3   7          0.90         11.31        20.92 o
   7   3   7          9.73         -0.32         8.02 o
   8   3   7        146.54        180.06        18.20 o
   9   3   7          7.55         -6.18        11.92 o
  10   3   7         36.60         25.34        14.13 o
 -11   4   7         41.43         44.22        15.70 o
 -10   4   7          0.73         -5.39        11.08 o
  -9   4   7         10.98         29.31        11.95 o
  -8   4   7          0.71         18.71         9.16 o
  -7   4   7         19.17         16.33         6.63 o
  -6   4   7         32.56         24.36         9.65 o
  -5   4   7        550.73        549.51        27.57 o
  -4   4   7        118.71        131.64         8.75 o
  -3   4   7         84.09         86.74         7.96 o
  -2   4   7        494.44        485.90        18.57 o
  -1   4   7        475.89        509.96        20.23 o
   0   4   7       1173.47       1133.18        32.50 o
   1   4   7       1041.48       1025.18        42.43 o
   2   4   7          3.40          4.91         3.83 o
   3   4   7         62.91         78.86        11.00 o
   4   4   7         34.54         36.83         6.92 o
   5   4   7         19.94         15.01         8.15 o
   6   4   7        175.55        180.14        18.61 o
   7   4   7         46.91         49.50        11.67 o
   8   4   7         32.57         33.53         9.91 o
   9   4   7          1.90          6.84         9.27 o
  10   4   7         45.30         61.15        14.05 o
 -10   5   7          0.79         -1.68        24.85 o
  -8   5   7        119.87        195.45        44.68 o
  -7   5   7          0.00         22.34        21.50 o
  -6   5   7         42.66         34.72        14.09 o
  -5   5   7          6.32         -9.32         9.09 o
  -4   5   7         56.86         50.39        11.48 o
  -3   5   7          0.07         -0.43         5.99 o
  -2   5   7         20.06          3.92        12.14 o
  -1   5   7          0.55          7.22         8.03 o
   0   5   7        187.09        213.98        16.51 o
   1   5   7        142.48        165.84        15.94 o
   2   5   7        112.03        118.47        12.35 o
   3   5   7          5.26         -0.84        15.36 o
   4   5   7        198.70        152.45        35.18 o
   5   5   7          0.01          8.41        10.02 o
   6   5   7          0.00          3.93        10.21 o
   7   5   7          0.05          6.01        14.51 o
   8   5   7         17.30         10.67        12.04 o
   9   5   7          5.37         -0.55         7.76 o
  -9   6   7         48.75         53.05        30.71 o
  -8   6   7         42.48         78.46        33.79 o
  -7   6   7         73.96         41.05        27.64 o
  -6   6   7        177.71        122.58        37.14 o
  -5   6   7         10.98         10.89        23.18 o
  -4   6   7         88.36         64.50        30.16 o
  -3   6   7          4.70         -1.01        10.80 o
  -2   6   7          0.28          2.90        13.74 o
  -1   6   7       1975.85       2086.36       105.63 o
   0   6   7        721.34        711.71        53.15 o
   1   6   7        312.34        310.12        27.18 o
   2   6   7          0.87        -18.71        15.36 o
   3   6   7          1.04        -14.24        17.03 o
   4   6   7        467.83        535.27        70.36 o
   5   6   7        214.18        233.99        48.03 o
   6   6   7          9.74         18.77        16.93 o
   7   6   7          9.14         -1.36        21.64 o
   8   6   7          1.22        -12.60        17.96 o
  -8   7   7          5.46         -3.91        23.73 o
  -7   7   7         11.49         -7.26        23.45 o
  -6   7   7          3.75         76.51        34.90 o
  -5   7   7        360.98        323.34        58.08 o
  -4   7   7         25.68         47.47        26.81 o
  -3   7   7         13.48         60.31        29.88 o
  -2   7   7         83.40         74.84        20.14 o
  -1   7   7         33.68         54.26        18.26 o
   0   7   7        247.38        303.19        70.22 o
   1   7   7        113.15        116.71        34.34 o
   2   7   7         13.40         16.75        22.06 o
   3   7   7          2.14         13.68        22.90 o
   4   7   7         95.52         67.01        29.60 o
   5   7   7         10.53         16.47        18.16 o
   6   7   7         24.49         52.96        21.22 o
   7   7   7          5.09         21.75        20.08 o
  -6   8   7          6.97         25.41        27.36 o
  -5   8   7          0.59         46.35        31.83 o
  -4   8   7         20.16         60.03        33.79 o
  -3   8   7         28.44         19.55        26.25 o
  -2   8   7          0.16         18.43        25.97 o
  -1   8   7          0.04          1.27        16.64 o
   0   8   7          3.73         23.18        25.41 o
   1   8   7         40.60         27.08        25.41 o
   2   8   7          0.02          4.75        25.41 o
   3   8   7          5.81         -9.85        17.85 o
   4   8   7          8.96          2.71        18.15 o
   5   8   7          0.20          6.58        19.45 o
  -3   9   7          0.13          0.00        30.16 o
  -2   9   7          0.04         18.15        32.39 o
   0   9   7         10.00         17.96        20.80 o
   1   9   7         23.52         45.42        23.30 o
   2   9   7          2.48         -7.73        19.16 o
 -12   0   8          4.92         16.19        28.48 o
 -11   0   8          6.35         -0.84        24.57 o
 -10   0   8         56.98         61.30        19.75 o
  -9   0   8         68.04         86.86        16.92 o
  -8   0   8         98.24         70.18        24.14 o
  -7   0   8        298.15        344.59        26.58 o
  -6   0   8          0.00         16.37         9.48 o
  -5   0   8         99.13        109.15        10.90 o
  -4   0   8         13.57          9.79         5.89 o
  -3   0   8       4711.78       4792.23       150.85 o
  -2   0   8        902.32        834.85        33.46 o
  -1   0   8        138.24        136.85         9.48 o
   0   0   8        212.70        205.46        13.63 o
   1   0   8        540.40        528.90        16.69 o
   2   0   8       2010.66       2150.40        50.60 o
   3   0   8       4253.98       4490.88       100.84 o
   4   0   8        838.32        883.27        23.12 o
   5   0   8          1.67          2.15         4.85 o
   6   0   8         78.62         89.65        10.80 o
   7   0   8       4586.24       4872.17       170.90 o
   8   0   8       1053.44        988.89        48.75 o
   9   0   8        116.82        166.48        27.61 o
  10   0   8          0.56         -4.75        16.98 o
  11   0   8         60.70        109.25        43.56 o
 -12   1   8         59.32         10.33        26.53 o
 -11   1   8          2.43         -8.31        13.30 o
 -10   1   8         49.90         18.56        13.44 o
  -9   1   8         72.14         66.70        12.03 o
  -8   1   8       1543.18       1903.62       115.03 o
  -7   1   8       2154.65       2739.83        76.59 o
  -6   1   8         56.49         68.66         7.79 o
  -5   1   8          0.24         -1.08         4.34 o
  -4   1   8         77.22         80.87         6.93 o
  -3   1   8       2659.74       2790.91        58.98 o
  -2   1   8        952.12        902.29        22.52 o
  -1   1   8        106.29        119.81         7.08 o
   0   1   8         18.44         23.42         3.88 o
   1   1   8        495.89        487.75        12.46 o
   2   1   8        390.17        394.66         9.98 o
   3   1   8        428.53        456.53        12.11 o
   4   1   8        135.08        154.44         7.59 o
   5   1   8         31.12         29.06         4.53 o
   6   1   8          4.32         -8.83         4.67 o
   7   1   8         41.55         51.78        10.51 o
   8   1   8         91.89        108.00        22.69 o
   9   1   8        124.29        152.10        23.35 o
  10   1   8          0.86        -14.80        12.79 o
  11   1   8          3.43          8.17        15.74 o
 -12   2   8         95.49         52.21        26.81 o
 -11   2   8          0.65        -13.96        18.43 o
 -10   2   8          4.80          1.10        11.68 o
  -9   2   8         32.10         47.41        13.81 o
  -8   2   8        254.13        256.46        20.59 o
  -7   2   8        217.97        202.37        14.88 o
  -6   2   8         11.67         13.43         5.07 o
  -5   2   8         34.87         23.81         5.65 o
  -4   2   8         41.63         48.71         6.65 o
  -3   2   8          0.32          5.10         3.69 o
  -2   2   8         25.94         40.85         4.95 o
  -1   2   8        272.87        242.87         7.79 o
   0   2   8        317.58        299.78         9.78 o
   1   2   8         65.56         67.76         4.62 o
   2   2   8          5.93          2.47         2.94 o
   3   2   8        329.01        321.76        10.57 o
   4   2   8         18.42         17.83         4.04 o
   5   2   8         49.63         54.28        10.37 o
   6   2   8         55.93         67.21        21.00 o
   7   2   8        241.81        273.43        37.84 o
   8   2   8         22.75         23.91        18.46 o
   9   2   8         33.15         30.33        15.29 o
  10   2   8          8.60         14.93        14.59 o
 -11   3   8          0.97          0.73        15.39 o
 -10   3   8         17.78         12.15        13.79 o
  -9   3   8         77.96         80.72        15.30 o
  -8   3   8         19.14         30.38        11.18 o
  -7   3   8        147.77        138.70        13.75 o
  -6   3   8         91.84        102.12        10.27 o
  -5   3   8         17.70         12.52         4.78 o
  -4   3   8        189.87        189.85        12.68 o
  -3   3   8        232.24        260.22        11.26 o
  -2   3   8        113.18         99.03         6.91 o
  -1   3   8          0.35          4.59         3.79 o
   0   3   8        156.75        175.09         7.84 o
   1   3   8         90.31        105.33         6.35 o
   2   3   8          3.52          4.40         3.29 o
   3   3   8         68.50         70.25         5.79 o
   4   3   8          0.74          4.66         6.05 o
   5   3   8          4.73          3.19         6.76 o
   6   3   8          1.59         -1.18         8.21 o
   7   3   8        129.09        114.95        14.43 o
   8   3   8         16.06          4.39         9.24 o
   9   3   8          4.49          3.33        10.24 o
  10   3   8          4.30        -13.60        12.37 o
 -11   4   8          0.68         13.63        14.18 o
 -10   4   8         14.64         15.04        26.25 o
  -9   4   8        103.44         80.05        15.01 o
  -8   4   8         15.03         21.32        15.36 o
  -7   4   8         10.23          5.78         6.73 o
  -6   4   8         29.18         23.66         9.53 o
  -5   4   8        181.24        167.34        13.26 o
  -4   4   8          0.25         -4.52         3.77 o
  -3   4   8         12.26          7.71         4.05 o
  -2   4   8          8.22          6.07         3.37 o
  -1   4   8         59.06         54.65         8.62 o
   0   4   8        356.24        348.90        21.02 o
   1   4   8         10.45         13.57         4.56 o
   2   4   8        130.83        131.47         7.63 o
   3   4   8          0.01         -6.16         4.00 o
   4   4   8        225.58        220.08        15.45 o
   5   4   8          7.12          6.22         6.91 o
   6   4   8         20.70          9.41         8.12 o
   7   4   8          1.19          4.09         8.93 o
   8   4   8          8.19         14.04         9.70 o
   9   4   8          8.64         11.11        11.03 o
  10   4   8         15.44         29.22        19.57 o
 -10   5   8         23.99         28.20        29.32 o
  -9   5   8          6.70         36.30        29.04 o
  -8   5   8         11.52         -5.31        21.50 o
  -7   5   8          1.72         -5.86        22.62 o
  -6   5   8        346.12        295.42        51.66 o
  -5   5   8        139.39         82.09        30.16 o
  -4   5   8        101.60         94.78        12.89 o
  -3   5   8          1.81          0.56         7.35 o
  -2   5   8         65.07         65.35        15.40 o
  -1   5   8         14.07         24.01        14.94 o
   0   5   8         67.66         92.34        13.48 o
   1   5   8        163.51        174.07        17.52 o
   2   5   8        110.19        119.02        19.23 o
   3   5   8          0.47          3.35        15.92 o
   4   5   8        140.12         87.16        19.82 o
   5   5   8         23.71         13.91        27.36 o
   6   5   8         32.23         18.79        13.46 o
   7   5   8          4.17         12.01        12.64 o
   8   5   8          0.07          5.70         7.47 o
   9   5   8         12.19         12.60         8.58 o
  -9   6   8         86.28         86.56        36.30 o
  -8   6   8          3.65         -1.40        24.29 o
  -7   6   8          7.36        -10.61        22.06 o
  -6   6   8         32.14          0.84        23.45 o
  -5   6   8         37.16         43.84        27.36 o
  -4   6   8        205.87        185.68        41.60 o
  -3   6   8          0.84          9.06        13.99 o
  -2   6   8        134.83        108.00        22.26 o
  -1   6   8        344.14        310.62        34.65 o
   0   6   8       1240.53       1225.77        71.56 o
   1   6   8        374.37        319.51        64.78 o
   2   6   8         10.82          1.40        18.99 o
   3   6   8         16.40         22.90        23.18 o
   4   6   8        171.64        160.27        39.65 o
   5   6   8         65.78         64.50        30.71 o
   6   6   8          6.21         25.69        28.48 o
   7   6   8          9.09         32.59        19.70 o
   8   6   8         10.33          7.88        19.56 o
  -8   7   8          0.66         32.95        28.48 o
  -7   7   8          8.22         24.57        28.48 o
  -6   7   8         55.37         63.94        34.34 o
  -5   7   8        195.07        143.52        40.21 o
  -4   7   8          0.60         10.05        24.01 o
  -3   7   8         12.31         37.42        28.48 o
  -2   7   8          0.81          2.94        15.22 o
  -1   7   8        985.31        975.07        69.44 o
   0   7   8        250.96        307.99        36.62 o
   1   7   8        163.24        242.08        48.31 o
   2   7   8          2.22         13.12        20.38 o
   3   7   8         14.51         -1.40        20.94 o
   4   7   8        101.20        153.85        42.16 o
   5   7   8         41.39         30.44        26.25 o
   6   7   8         18.38         18.18        18.92 o
  -6   8   8          1.21         -3.35        26.81 o
  -5   8   8          4.53         29.88        30.16 o
  -4   8   8          6.08         17.03        28.48 o
  -3   8   8          7.52         -9.49        24.29 o
  -2   8   8         48.88         63.58        32.95 o
  -1   8   8         15.05         21.62        26.11 o
   0   8   8         32.14          6.70        24.01 o
   1   8   8         52.46         98.56        36.58 o
   2   8   8          5.87         -8.10        23.45 o
   3   8   8          0.03        -15.08        23.18 o
   4   8   8          4.66        -10.35        17.43 o
   5   8   8         70.42         29.37        21.78 o
  -2   9   8          9.99         50.82        31.83 o
   0   9   8         29.44         24.07        21.20 o
   1   9   8          2.04         -3.00        19.95 o
 -12   1   9         37.21         54.17        28.48 o
 -11   1   9          4.38         -4.05        17.21 o
 -10   1   9        296.56        322.94        25.38 o
  -9   1   9          0.82         -2.13         8.78 o
  -8   1   9       1767.42       2185.27       114.77 o
  -7   1   9        168.16        188.34        12.69 o
  -6   1   9         51.33         59.54         7.64 o
  -5   1   9        618.91        707.30        21.06 o
  -4   1   9          1.19          0.87         4.52 o
  -3   1   9       1064.33       1165.25        29.78 o
  -2   1   9         45.33         56.44         5.51 o
  -1   1   9        593.60        559.84        15.17 o
   0   1   9         23.14         23.54         3.95 o
   1   1   9        436.64        485.98        13.25 o
   2   1   9        785.08        879.12        17.08 o
   3   1   9         97.12        108.46         5.96 o
   4   1   9          7.53         12.90         4.26 o
   5   1   9         77.52         83.80         7.25 o
   6   1   9        105.76        104.84         9.91 o
   7   1   9        319.38        303.38        18.26 o
   8   1   9         54.95         55.64        15.59 o
   9   1   9         23.49         13.18        13.76 o
  10   1   9         38.87         45.19        21.46 o
 -12   2   9          6.51          1.68        22.34 o
 -11   2   9          1.14         18.43        22.06 o
 -10   2   9          0.10          0.35        16.35 o
  -9   2   9          6.22          9.21        12.12 o
  -8   2   9         43.11         39.88        10.97 o
  -7   2   9         23.63         22.38         8.23 o
  -6   2   9         36.98         17.68         6.58 o
  -5   2   9          0.01          3.23         4.90 o
  -4   2   9        137.03        139.26         9.62 o
  -3   2   9         10.36         17.88         4.83 o
  -2   2   9         49.72         50.05         5.96 o
  -1   2   9         51.74         47.66         4.45 o
   0   2   9          9.10         12.70         3.26 o
   1   2   9         10.20          6.85         2.99 o
   2   2   9        468.74        442.60        15.39 o
   3   2   9        302.84        282.33        12.07 o
   4   2   9         56.98         60.71         8.46 o
   5   2   9         11.70          4.66         6.94 o
   6   2   9          1.72         -3.16         7.54 o
   7   2   9        253.19        253.57        21.50 o
   8   2   9        137.63        139.10        23.85 o
   9   2   9          0.01          1.36        12.73 o
  10   2   9          1.52         -5.41        13.39 o
 -11   3   9          9.24         14.32        26.81 o
 -10   3   9          7.00          7.63        14.46 o
  -9   3   9         37.30         47.36        16.45 o
  -8   3   9         82.82         75.22        24.13 o
  -7   3   9          4.98         -1.43         6.65 o
  -6   3   9         95.89        102.74        10.39 o
  -5   3   9         42.90         34.53        12.13 o
  -4   3   9          9.88          9.30         4.44 o
  -3   3   9          0.24          3.58         3.62 o
  -2   3   9          8.30         10.37         3.23 o
  -1   3   9         45.83         51.30         4.48 o
   0   3   9        127.93        130.40         7.73 o
   1   3   9         11.21         14.32         4.07 o
   2   3   9          7.54          3.76         3.66 o
   3   3   9         42.79         41.45         6.32 o
   4   3   9        137.79        141.38        17.83 o
   5   3   9          1.08         -0.30         6.85 o
   6   3   9         83.82         84.44        18.86 o
   7   3   9         34.61         24.27        11.85 o
   8   3   9          2.71         15.04        10.03 o
   9   3   9          0.21         -6.74        11.26 o
  10   3   9          0.00         20.12        25.33 o
 -11   4   9          0.51          6.65        16.75 o
 -10   4   9          2.01         16.48        12.29 o
  -9   4   9         99.89        129.94        18.77 o
  -8   4   9          6.36         11.42         9.77 o
  -7   4   9         38.94         32.04         7.87 o
  -6   4   9         80.80         75.10         8.78 o
  -5   4   9         29.25         28.67         7.28 o
  -4   4   9         18.66         13.02         5.11 o
  -3   4   9          1.51          8.76         5.20 o
  -2   4   9          1.05          2.09         5.12 o
  -1   4   9        518.48        521.06        21.16 o
   0   4   9         12.70          7.16         3.90 o
   1   4   9         42.85         42.10         5.60 o
   2   4   9          2.14          2.71         4.28 o
   3   4   9        143.48        129.87        12.49 o
   4   4   9         19.58          3.26         6.78 o
   5   4   9          0.21          1.26         7.23 o
   6   4   9          4.05         -0.18         7.79 o
   7   4   9          0.99         -6.11         8.54 o
   8   4   9          8.50         13.37         9.90 o
   9   4   9          3.17          0.87         9.99 o
 -10   5   9         52.57         63.38        38.53 o
  -9   5   9         31.95         17.59        29.04 o
  -8   5   9          0.07         17.03        24.29 o
  -7   5   9         35.65         67.85        33.51 o
  -6   5   9        372.30        301.45        19.98 o
  -5   5   9        711.96        576.89        48.67 o
  -4   5   9         77.51         55.27        24.23 o
  -3   5   9         15.67         25.80         9.30 o
  -2   5   9          3.19          3.53         8.77 o
  -1   5   9        472.21        515.75        34.48 o
   0   5   9        194.15        206.72        16.32 o
   1   5   9         66.67         87.08        26.71 o
   2   5   9         19.34         16.47        19.27 o
   3   5   9         60.79         29.32        21.50 o
   4   5   9         16.42         14.16        26.39 o
   5   5   9         95.02         87.53        19.63 o
   6   5   9          7.18         -8.74        10.52 o
   7   5   9         39.47          8.36        14.21 o
   8   5   9          0.21         15.60        17.31 o
  -9   6   9          5.78         40.77        29.88 o
  -8   6   9          1.38         -1.12        25.13 o
  -7   6   9          7.79         13.12        27.92 o
  -6   6   9         51.33         37.14        29.04 o
  -5   6   9        185.92        252.42        48.31 o
  -4   6   9          3.88          2.02        13.40 o
  -3   6   9          9.32          0.35        14.14 o
  -2   6   9         73.69         68.53        20.33 o
  -1   6   9        196.34        176.20        42.30 o
   0   6   9       2174.68       2055.21       106.01 o
   1   6   9        112.00        113.72        24.46 o
   2   6   9        214.38        261.07        49.70 o
   3   6   9         42.75         38.53        25.41 o
   4   6   9          3.03          6.70        20.66 o
   5   6   9        411.76        405.71        64.78 o
   6   6   9         43.41         43.84        32.11 o
   7   6   9         18.90         10.33        25.13 o
  -7   7   9          4.14         10.61        29.60 o
  -6   7   9          7.71         -1.95        26.53 o
  -5   7   9          0.84        -16.47        22.90 o
  -4   7   9         66.86         72.88        34.62 o
  -3   7   9          4.42         29.48        19.05 o
  -2   7   9         86.03         62.44        21.94 o
  -1   7   9         25.90         10.70        18.00 o
   0   7   9        399.35        403.98        49.98 o
   1   7   9        158.76        120.62        37.14 o
   2   7   9          0.00         -9.77        19.82 o
   3   7   9          2.16         -6.70        21.50 o
   4   7   9          1.10         34.90        29.32 o
   5   7   9          0.01         -1.68        27.64 o
   6   7   9         25.82         48.58        32.67 o
  -5   8   9         16.27         48.58        34.34 o
  -4   8   9         68.85         91.31        37.69 o
  -3   8   9          0.28          0.28        28.20 o
  -2   8   9         38.84         66.50        22.50 o
  -1   8   9         62.49         40.93        34.62 o
   0   8   9         39.59          5.86        26.25 o
   1   8   9         48.79         28.20        27.36 o
   2   8   9          3.76         -4.19        24.57 o
   3   8   9          5.50         47.75        31.83 o
   4   8   9         11.45         18.43        28.48 o
 -12   0  10         64.80         28.20        29.60 o
 -11   0  10         75.40        106.66        36.58 o
 -10   0  10         35.46         26.07        17.37 o
  -9   0  10          8.70          4.36        12.04 o
  -8   0  10        471.82        629.46        39.79 o
  -7   0  10        136.75        184.13        17.94 o
  -6   0  10         67.68         68.97        12.98 o
  -5   0  10         41.77         38.74         9.99 o
  -4   0  10        987.87        815.31        33.23 o
  -3   0  10        244.58        240.03        19.87 o
  -2   0  10        228.10        208.73        17.96 o
  -1   0  10       1417.65       1310.36        40.87 o
   0   0  10        444.48        422.50        18.97 o
   1   0  10         54.91         47.84         5.43 o
   2   0  10        923.86        922.86        27.04 o
   3   0  10       1649.45       1843.89        48.69 o
   4   0  10         97.95         84.68         8.30 o
   5   0  10         75.59         86.73        10.18 o
   6   0  10         15.23         12.19        10.50 o
   7   0  10        951.01       1016.91       144.50 o
   8   0  10        342.19        343.17        68.69 o
   9   0  10         17.69          1.72        17.37 o
  10   0  10         19.01         19.45        19.35 o
 -12   1  10         44.88         56.68        32.67 o
 -11   1  10          0.16         -2.04        17.60 o
 -10   1  10         57.23         76.18        15.83 o
  -9   1  10         12.07          2.13        11.83 o
  -8   1  10       1877.07       2433.05       148.71 o
  -7   1  10        427.66        495.96        21.63 o
  -6   1  10        469.01        512.27        21.31 o
  -5   1  10        754.45        797.01        26.78 o
  -4   1  10         30.95         29.59         6.83 o
  -3   1  10       1612.90       1644.09        42.78 o
  -2   1  10        118.82         95.12         8.55 o
  -1   1  10         64.79         65.01         5.88 o
   0   1  10         35.36         31.16         3.78 o
   1   1  10        113.25        126.73         7.29 o
   2   1  10        580.46        551.98        15.61 o
   3   1  10         10.30          8.84         3.51 o
   4   1  10         14.42         10.42         4.49 o
   5   1  10        108.92        126.36        10.00 o
   6   1  10         24.74         34.93         8.05 o
   7   1  10         75.39         83.47        20.33 o
   8   1  10          0.71          3.22        11.81 o
   9   1  10        112.47        112.73        21.32 o
  10   1  10          0.56          6.77        15.28 o
 -11   2  10          0.53          1.68        20.38 o
 -10   2  10         39.91         40.17        19.56 o
  -9   2  10         35.53         49.90        26.50 o
  -8   2  10          7.42         -1.40         8.87 o
  -7   2  10         10.22         13.12         7.54 o
  -6   2  10        410.11        379.89        24.78 o
  -5   2  10         33.11         26.48         6.94 o
  -4   2  10         11.91          5.19         5.26 o
  -3   2  10        453.70        458.11        21.03 o
  -2   2  10          8.19          8.64         4.67 o
  -1   2  10         45.78         56.23         4.62 o
   0   2  10         81.64        103.11        11.15 o
   1   2  10          0.72          0.18         2.97 o
   2   2  10        605.51        647.46        20.03 o
   3   2  10         51.44         66.61         6.97 o
   4   2  10        255.90        266.03        15.75 o
   5   2  10         96.85         73.74        16.69 o
   6   2  10        184.12        176.44        16.72 o
   7   2  10        635.35        797.08        41.38 o
   8   2  10          9.79          0.84        10.97 o
   9   2  10        106.55         97.27        19.36 o
  10   2  10          8.90         10.67        14.14 o
 -11   3  10         26.70          5.60        16.99 o
 -10   3  10          5.50         20.88        15.94 o
  -9   3  10         10.92         21.20        14.71 o
  -8   3  10         68.05         64.95        14.04 o
  -7   3  10        100.41         86.53        12.24 o
  -6   3  10          5.43         -3.24         5.50 o
  -5   3  10        262.34        262.51        24.00 o
  -4   3  10         81.12         83.65        11.30 o
  -3   3  10        117.67        119.52         9.13 o
  -2   3  10         78.71         81.72         8.26 o
  -1   3  10         81.70         89.06         7.85 o
   0   3  10          2.39          4.55         4.90 o
   1   3  10          0.16          1.83         4.11 o
   2   3  10          3.85          6.49         4.69 o
   3   3  10         96.66         99.92         9.63 o
   4   3  10         55.41         43.58         9.20 o
   5   3  10        128.85        132.20        19.70 o
   6   3  10          4.51          2.72         9.56 o
   7   3  10         36.05         40.18        12.65 o
   8   3  10         27.04         21.12        11.45 o
   9   3  10          9.54         20.52        13.29 o
 -10   4  10          2.52          4.67        12.43 o
  -9   4  10         80.09         98.36        16.93 o
  -8   4  10         14.40         10.77        10.86 o
  -7   4  10          0.71          1.80         8.26 o
  -6   4  10        276.32        282.03        35.67 o
  -5   4  10         46.48         40.75        12.54 o
  -4   4  10        210.44        195.85        14.35 o
  -3   4  10          6.56          4.44         5.43 o
  -2   4  10         29.91         28.97         6.63 o
  -1   4  10          0.20         -2.34         4.98 o
   0   4  10          0.97          2.54         4.62 o
   1   4  10         10.41          6.04         6.03 o
   2   4  10         35.79         37.09         7.37 o
   3   4  10        253.08        205.50        21.56 o
   4   4  10         16.12         13.03         8.05 o
   5   4  10        124.12        131.45        15.89 o
   6   4  10        123.72        105.09        22.99 o
   7   4  10         26.82         32.94        11.65 o
   8   4  10         40.77         45.39        15.39 o
   9   4  10         28.24         18.40        11.70 o
 -10   5  10          0.20         28.48        34.90 o
  -9   5  10         16.82         13.96        30.16 o
  -8   5  10          2.24          6.14        29.32 o
  -7   5  10          0.10         -4.47        25.13 o
  -6   5  10         74.82         56.34        21.54 o
  -5   5  10         52.40         50.24         8.42 o
  -4   5  10        122.69        154.07        19.99 o
  -3   5  10          0.42          1.03         9.38 o
  -2   5  10        237.20        218.70        22.52 o
  -1   5  10        477.11        522.15        41.47 o
   0   5  10        195.36        167.44        19.60 o
   1   5  10        502.95        548.14        46.58 o
   2   5  10          8.30         32.95        21.78 o
   3   5  10         23.11         61.15        27.92 o
   4   5  10         67.08         56.96        29.60 o
   5   5  10         49.60         71.96        25.83 o
   6   5  10          1.38        -17.88        11.08 o
   7   5  10          3.17          7.17        10.57 o
   8   5  10          1.26          8.45        19.23 o
  -9   6  10          8.41         31.83        37.42 o
  -8   6  10         19.24         58.64        35.46 o
  -7   6  10          2.54         45.51        31.27 o
  -6   6  10         27.79         13.12        26.25 o
  -5   6  10         15.50          5.03        26.53 o
  -4   6  10         20.62         17.95        21.50 o
  -3   6  10         67.34         75.81        43.28 o
  -2   6  10          2.02         15.13        15.34 o
  -1   6  10        387.25        393.59        40.78 o
   0   6  10         12.74         42.81        20.38 o
   1   6  10        130.65         75.95        30.44 o
   2   6  10          4.88         -7.26        20.10 o
   3   6  10         69.98         67.29        30.99 o
   4   6  10          0.19          5.86        24.01 o
   5   6  10         12.57          9.21        25.41 o
   6   6  10          0.43         12.56        24.29 o
   7   6  10         25.61         67.29        39.37 o
  -7   7  10          3.28         12.01        29.88 o
  -6   7  10          1.00          8.10        29.32 o
  -5   7  10        158.82        178.98        48.58 o
  -4   7  10         22.45         25.69        31.55 o
  -3   7  10         17.99         22.18        18.65 o
  -2   7  10         90.80        127.10        31.13 o
  -1   7  10         99.13        102.37        45.37 o
   0   7  10        148.33        170.33        71.20 o
   1   7  10          8.59        -16.75        20.38 o
   2   7  10         77.36        316.36        61.15 o
   3   7  10          1.90         -2.51        25.69 o
   4   7  10         40.43         15.08        26.25 o
   5   7  10          0.07         17.03        27.64 o
  -5   8  10         34.15         30.44        35.46 o
  -4   8  10         27.01         37.69        33.51 o
  -3   8  10          4.58         28.48        34.62 o
  -2   8  10         75.11         93.11        31.97 o
  -1   8  10         73.91        131.50        70.36 o
   0   8  10        575.93        469.93        70.92 o
   1   8  10          0.18         -1.40        24.29 o
   2   8  10         11.66         16.47        27.36 o
   3   8  10          3.72          5.86        29.60 o
 -11   1  11          0.54         -5.58        22.34 o
 -10   1  11         10.15         16.63        15.69 o
  -9   1  11        665.98        839.93        73.69 o
  -8   1  11          9.46          2.66         8.66 o
  -7   1  11        347.91        413.76        25.40 o
  -6   1  11         27.12         20.95         7.28 o
  -5   1  11        137.42        145.69        13.32 o
  -4   1  11        449.11        454.44        19.89 o
  -3   1  11         52.00         42.72         7.29 o
  -2   1  11        338.74        369.25        21.75 o
  -1   1  11        219.45        234.15        15.67 o
   0   1  11        287.87        299.28        12.24 o
   1   1  11        462.33        514.61        23.63 o
   2   1  11         18.39         17.75         4.35 o
   3   1  11        123.04        114.82         7.57 o
   4   1  11         39.36         49.00         6.63 o
   5   1  11        133.75        131.99        10.59 o
   6   1  11        174.12        187.98        18.43 o
   7   1  11         16.98         15.39        12.68 o
   8   1  11         28.07         18.56        13.13 o
   9   1  11          1.37         10.00        14.76 o
  10   1  11          8.50          4.80        15.46 o
 -11   2  11         33.80         17.34        20.24 o
 -10   2  11          5.04         -2.78        16.61 o
  -9   2  11          8.04         11.55        12.98 o
  -8   2  11          0.15         14.33        10.86 o
  -7   2  11         18.14         22.34        13.10 o
  -6   2  11         12.20         25.56         8.95 o
  -5   2  11        121.93        148.99        15.56 o
  -4   2  11        164.36        160.56        12.26 o
  -3   2  11        114.58        108.60        10.18 o
  -2   2  11        326.46        312.61        16.31 o
  -1   2  11          0.06         -4.64         3.22 o
   0   2  11          4.03          0.47         3.44 o
   1   2  11         29.14         25.64         4.98 o
   2   2  11        129.35        131.81        10.53 o
   3   2  11        195.80        234.84        16.34 o
   4   2  11        106.67        127.66        15.80 o
   5   2  11          0.05          1.72         7.62 o
   6   2  11        279.65        298.10        28.61 o
   7   2  11         43.06         33.22        11.97 o
   8   2  11        385.50        425.87        50.92 o
   9   2  11         18.71         48.03        17.08 o
 -11   3  11          7.77         21.70        18.68 o
 -10   3  11         16.49         30.13        18.15 o
  -9   3  11         62.70         60.20        19.04 o
  -8   3  11        180.63        207.11        40.79 o
  -7   3  11        235.90        268.43        20.89 o
  -6   3  11        400.27        370.55        20.80 o
  -5   3  11        105.38        129.93        12.47 o
  -4   3  11        259.90        259.48        16.59 o
  -3   3  11         94.09         85.62         9.92 o
  -2   3  11        249.93        258.46        14.21 o
  -1   3  11        137.96        117.83         9.92 o
   0   3  11        187.27        179.83        13.94 o
   1   3  11         15.60          4.73         4.79 o
   2   3  11          0.03          2.88         5.54 o
   3   3  11         60.08         52.54        10.45 o
   4   3  11        150.17        167.10        15.96 o
   5   3  11         67.14         69.00        13.80 o
   6   3  11         51.92         69.64        14.75 o
   7   3  11          0.08         -5.32        10.28 o
   8   3  11        121.88        133.27        17.49 o
   9   3  11          1.73         -1.20        12.07 o
 -10   4  11          5.29         27.20        14.13 o
  -9   4  11         10.94         30.81        13.00 o
  -8   4  11          3.47         -5.67         9.61 o
  -7   4  11          3.24          9.23         9.70 o
  -6   4  11          0.31         -3.37         6.00 o
  -5   4  11         76.63         75.78         9.87 o
  -4   4  11         18.89         20.36         5.02 o
  -3   4  11         26.46         39.45        11.57 o
  -2   4  11         22.57         23.23        11.32 o
  -1   4  11         29.49         26.00         7.98 o
   0   4  11        244.56        259.72        18.10 o
   1   4  11          0.92          4.13         5.36 o
   2   4  11          9.28          2.99        11.74 o
   3   4  11         47.13         42.37         9.95 o
   4   4  11        238.73        152.74        28.10 o
   5   4  11        210.42        171.40        27.06 o
   6   4  11          2.06          4.97         9.97 o
   7   4  11         20.21         22.94        11.89 o
   8   4  11          3.33         12.42        10.66 o
  -9   5  11          3.97        -25.97        31.55 o
  -8   5  11         15.29         63.94        37.14 o
  -7   5  11          0.01          1.12        29.32 o
  -6   5  11         34.54         49.50        11.95 o
  -5   5  11        260.55        230.56        17.23 o
  -4   5  11        262.11        233.09        26.36 o
  -3   5  11          0.68          2.16         9.69 o
  -2   5  11        227.23        238.49        23.92 o
  -1   5  11        201.28        194.16        29.53 o
   0   5  11       1218.46       1214.22        64.65 o
   1   5  11          2.91          4.97        15.18 o
   2   5  11          3.41        -12.84        16.47 o
   3   5  11          0.01        -11.17        17.59 o
   4   5  11         32.54         30.99        25.13 o
   5   5  11          0.47         -1.77         6.90 o
   6   5  11          0.33          0.72         7.46 o
   7   5  11          0.75          2.18         8.50 o
  -8   6  11         27.24         55.29        36.58 o
  -7   6  11         20.25         29.32        33.79 o
  -6   6  11          6.86        -11.45        30.16 o
  -5   6  11          1.73        -18.43        25.97 o
  -4   6  11          0.05          6.43        11.50 o
  -3   6  11         18.69         33.45        13.24 o
  -2   6  11         11.71         17.27        12.09 o
  -1   6  11          0.05        -12.64        33.23 o
   0   6  11          1.46          1.54        30.02 o
   1   6  11         70.48         65.06        28.20 o
   2   6  11          2.14          8.94        21.78 o
   3   6  11         11.49         30.44        27.64 o
   4   6  11          2.16         45.23        27.64 o
   5   6  11         23.03         16.19        25.97 o
   6   6  11          2.65         13.96        28.20 o
  -7   7  11          1.96         29.88        34.90 o
  -6   7  11         30.92         52.49        38.53 o
  -5   7  11         38.12         13.68        35.46 o
  -4   7  11          0.10         11.17        32.95 o
  -3   7  11          0.70        -11.79        16.68 o
  -2   7  11          1.23         -1.38        16.19 o
  -1   7  11          1.30          3.52        18.45 o
   0   7  11         57.88         58.08        30.44 o
   1   7  11         42.52         57.24        29.88 o
   2   7  11          0.12         -1.95        24.85 o
   3   7  11          1.07         -1.95        22.06 o
   4   7  11          7.30         43.28        31.27 o
   5   7  11          0.46         -5.03        27.92 o
  -4   8  11         18.84         36.86        38.81 o
  -3   8  11          0.09         39.37        34.90 o
  -2   8  11         12.85         14.28        21.92 o
  -1   8  11        392.23        480.26        73.43 o
   0   8  11         27.84         12.84        28.48 o
   1   8  11        140.98        224.49        54.17 o
   2   8  11         11.69         26.53        29.88 o
 -11   0  12          1.39          1.95        27.36 o
 -10   0  12         53.64         76.51        30.16 o
  -9   0  12         54.41         64.09        25.30 o
  -8   0  12        105.00        116.38        21.84 o
  -7   0  12         77.15         73.87        15.30 o
  -6   0  12         18.83         20.87        11.29 o
  -5   0  12        358.27        436.22        30.74 o
  -4   0  12          5.73         10.56         9.05 o
  -3   0  12         85.73         90.04        19.05 o
  -2   0  12        157.02        131.83        12.72 o
  -1   0  12         63.90         71.90        14.63 o
   0   0  12         56.29         76.81         9.91 o
   1   0  12          0.57          2.71         6.35 o
   2   0  12         98.17        129.86        14.03 o
   3   0  12         91.95         90.27        13.54 o
   4   0  12         25.74         21.35         8.47 o
   5   0  12          7.79         16.07        11.81 o
   6   0  12         61.81         70.21        18.73 o
   7   0  12        110.87        143.19        25.92 o
   8   0  12          0.01         30.31        26.39 o
   9   0  12          7.98         -0.40        18.14 o
 -11   1  12         22.13         25.97        27.92 o
 -10   1  12         54.69         37.11        22.66 o
  -9   1  12         29.58         28.71        12.77 o
  -8   1  12       1006.34       1225.25        70.22 o
  -7   1  12        365.44        374.72        21.23 o
  -6   1  12        226.82        264.52        20.50 o
  -5   1  12          2.09         -5.15         7.03 o
  -4   1  12          0.00          5.14         8.87 o
  -3   1  12        367.20        399.28        19.76 o
  -2   1  12          4.87          0.30         5.26 o
  -1   1  12         51.54         46.86         8.16 o
   0   1  12         32.85         36.92         6.56 o
   1   1  12          4.02          4.09         4.39 o
   2   1  12        211.20        250.58        12.22 o
   3   1  12         24.81         21.93         5.29 o
   4   1  12         22.89         18.37         6.42 o
   5   1  12          2.35          7.36         8.29 o
   6   1  12         27.55         20.19        12.92 o
   7   1  12          2.01        -14.88         9.98 o
   8   1  12         39.80         10.76        13.93 o
   9   1  12          0.24          0.54        14.12 o
 -11   2  12          0.09          5.52        35.18 o
 -10   2  12          2.64         -1.16        16.74 o
  -9   2  12         31.41         35.82        15.10 o
  -8   2  12         27.40         19.01        11.44 o
  -7   2  12        163.69        167.53        18.46 o
  -6   2  12          4.67          1.83        11.82 o
  -5   2  12         56.62         53.34        11.08 o
  -4   2  12          2.86        -13.51         6.75 o
  -3   2  12        195.66        183.87        16.37 o
  -2   2  12         54.14         68.57        10.06 o
  -1   2  12         56.73         71.34         8.60 o
   0   2  12        388.36        346.02        15.77 o
   1   2  12          1.55          3.77         4.85 o
   2   2  12        599.64        602.46        21.97 o
   3   2  12         15.09         21.29         7.86 o
   4   2  12        427.89        411.76        22.36 o
   5   2  12         27.37         10.33         8.59 o
   6   2  12        108.06        124.27        18.14 o
   7   2  12        221.68        201.54        20.47 o
   8   2  12          1.38          2.78        13.37 o
   9   2  12          7.68         -3.74        14.37 o
 -10   3  12         51.75         69.13        20.93 o
  -9   3  12        279.02        252.07        30.94 o
  -8   3  12        219.82        215.59        22.41 o
  -7   3  12        356.53        352.60        28.79 o
  -6   3  12         11.15         -3.60         7.94 o
  -5   3  12        526.63        471.28        27.58 o
  -4   3  12        259.26        231.16        18.32 o
  -3   3  12         23.14         21.08         7.92 o
  -2   3  12        503.01        533.92        31.59 o
  -1   3  12         67.74         71.17        12.05 o
   0   3  12        764.01        749.93        27.95 o
   1   3  12        298.45        326.13        18.91 o
   2   3  12          8.51          5.72         6.07 o
   3   3  12          1.87         10.97         8.08 o
   4   3  12         35.10         24.56        11.44 o
   5   3  12        155.53        185.96        20.74 o
   6   3  12         26.13         14.31        15.51 o
   7   3  12         31.23         45.94        14.95 o
   8   3  12         13.73         22.91        12.25 o
 -10   4  12          0.08         11.04        13.82 o
  -9   4  12          2.22          3.93        11.85 o
  -8   4  12         27.08         28.55        12.76 o
  -7   4  12         29.31         21.56        11.57 o
  -6   4  12          8.38         10.06         9.03 o
  -5   4  12         20.36         25.66         9.38 o
  -4   4  12          7.81          3.12         5.32 o
  -3   4  12         13.34          4.60         7.01 o
  -2   4  12          0.03          1.92         6.70 o
  -1   4  12         81.08         91.34        11.60 o
   0   4  12         27.49         27.76         8.25 o
   1   4  12        481.10        415.12        30.98 o
   2   4  12          0.02        -11.64         7.90 o
   3   4  12        164.86        140.56        19.98 o
   4   4  12        137.45        150.63        23.18 o
   5   4  12          8.54          4.50         9.34 o
   6   4  12        273.59        275.99        51.70 o
   7   4  12          1.36          2.28        10.72 o
   8   4  12         89.39         75.81        20.03 o
  -9   5  12          6.40         -9.77        30.44 o
  -8   5  12          1.85         -7.26        30.16 o
  -7   5  12         38.45         35.18        32.67 o
  -6   5  12        127.86        118.41        18.15 o
  -5   5  12         61.56         72.58        11.35 o
  -4   5  12         31.07         26.21        10.76 o
  -3   5  12         17.10         15.40        12.06 o
  -2   5  12        112.99        119.26        17.91 o
  -1   5  12        971.23        913.64        54.55 o
   0   5  12         12.38         19.20        16.84 o
   1   5  12         77.92        102.81        24.01 o
   2   5  12          0.12         10.05        21.22 o
   3   5  12         25.03          0.84        20.38 o
   4   5  12         20.73          8.53         8.38 o
   5   5  12          2.79         -7.04        14.52 o
   6   5  12          0.61          4.35         9.85 o
   7   5  12          8.36          1.40        10.99 o
  -8   6  12          7.07        -14.24        31.27 o
  -7   6  12          0.03         -6.14        28.48 o
  -6   6  12         88.27         17.31        31.83 o
  -5   6  12          9.65         44.68        34.06 o
  -4   6  12         31.39         48.37        20.82 o
  -3   6  12         14.75         10.68        12.61 o
  -2   6  12          4.52          8.57        14.43 o
  -1   6  12         23.28         10.50        17.82 o
   0   6  12          6.70         -0.12        16.77 o
   1   6  12         24.29         21.78        21.78 o
   2   6  12          0.78          3.63        19.82 o
   3   6  12          1.60         34.34        27.36 o
   4   6  12          0.07          0.28        24.01 o
   5   6  12          8.57         -8.10        24.85 o
   6   6  12          6.60          0.28        31.55 o
  -6   7  12         13.45        103.87        45.23 o
  -5   7  12         34.29         70.36        38.25 o
  -4   7  12         14.62        -14.24        30.16 o
  -3   7  12          0.34        -22.22        16.99 o
  -2   7  12          0.00         -7.96        28.34 o
  -1   7  12          1.97         12.87        20.19 o
   0   7  12         42.29         32.39        25.97 o
   1   7  12          0.23        -13.68        24.01 o
   2   7  12         27.17         83.49        34.06 o
   3   7  12          7.60         16.47        29.60 o
   4   7  12          6.82         17.03        30.16 o
  -3   8  12          0.55         47.19        39.93 o
  -2   8  12         54.35         73.58        28.20 o
  -1   8  12         60.92         90.19        39.37 o
   0   8  12        186.10        196.85        51.38 o
   1   8  12        170.49        158.04        47.47 o
 -11   1  13          1.18          3.63        27.08 o
 -10   1  13         19.02         -0.31        15.47 o
  -9   1  13          9.68         31.38        13.49 o
  -8   1  13         41.63         55.82        11.14 o
  -7   1  13         84.64         85.15        13.51 o
  -6   1  13        295.01        306.01        19.04 o
  -5   1  13        153.71        162.73        15.22 o
  -4   1  13        129.65        137.59        14.76 o
  -3   1  13          7.58         11.21         6.50 o
  -2   1  13         68.66         81.78        11.75 o
  -1   1  13         53.11         50.77        10.05 o
   0   1  13         77.59         70.64        11.17 o
   1   1  13        254.63        262.37        15.48 o
   2   1  13         19.39         16.28         5.32 o
   3   1  13        139.93        161.95        11.71 o
   4   1  13        161.98        173.55        14.97 o
   5   1  13         20.38         26.13        10.29 o
   6   1  13         38.15         26.83        18.70 o
   7   1  13         88.18         83.67        17.61 o
   8   1  13         28.72         12.61        14.65 o
   9   1  13          0.40         -9.89        14.32 o
 -11   2  13          3.31        -17.76        38.25 o
 -10   2  13         11.88         11.02        57.66 o
  -9   2  13         40.60         44.17        16.45 o
  -8   2  13         11.50         15.67        11.82 o
  -7   2  13          0.67          2.40         8.44 o
  -6   2  13         11.46          4.95         9.70 o
  -5   2  13        219.40        225.75        19.43 o
  -4   2  13         77.01         72.12        12.22 o
  -3   2  13         42.66         30.43         9.22 o
  -2   2  13         80.88        101.47        12.88 o
  -1   2  13          0.00          4.03         6.12 o
   0   2  13          8.52          2.27         5.95 o
   1   2  13         94.85         85.23         9.10 o
   2   2  13          1.30          1.16         5.25 o
   3   2  13         35.07         91.16        13.78 o
   4   2  13        167.92        120.94        14.22 o
   5   2  13          2.92          5.43        12.21 o
   6   2  13        228.80        208.02        37.84 o
   7   2  13          4.68          6.71        10.68 o
   8   2  13         27.27         34.59        17.58 o
 -10   3  13         31.53         -4.58        26.39 o
  -9   3  13        194.82        164.37        30.99 o
  -8   3  13        356.77        353.51        45.42 o
  -7   3  13        356.78        315.61        26.73 o
  -6   3  13         86.37         66.28        16.73 o
  -5   3  13        764.05        775.71        49.09 o
  -4   3  13          5.61          8.89         8.49 o
  -3   3  13        292.69        280.50        17.71 o
  -2   3  13        137.05        120.41        11.55 o
  -1   3  13       1063.41       1074.74        36.40 o
   0   3  13        186.71        203.81        21.64 o
   1   3  13        302.85        267.24        17.31 o
   2   3  13         46.84         53.62        11.12 o
   3   3  13         37.46         37.65         9.10 o
   4   3  13         49.96         21.10        10.81 o
   5   3  13         32.37         54.52        14.18 o
   6   3  13          4.93         -0.05        11.23 o
   7   3  13         32.45         53.47        14.12 o
   8   3  13         11.76         28.48        13.63 o
  -9   4  13          4.19         34.60        37.00 o
  -8   4  13         39.97         54.43        15.27 o
  -7   4  13         16.35         21.37        12.12 o
  -6   4  13         31.53         29.31        10.02 o
  -5   4  13          9.38          8.51         7.24 o
  -4   4  13         11.36         15.79         6.42 o
  -3   4  13        136.84        127.00        13.73 o
  -2   4  13        158.49        137.00        14.78 o
  -1   4  13         33.66         38.24         9.91 o
   0   4  13          3.82         -2.58         7.05 o
   1   4  13          0.15         10.52        10.31 o
   2   4  13         17.88         14.98        10.32 o
   3   4  13        232.27        266.62        28.35 o
   4   4  13         33.57         35.62        18.15 o
   5   4  13         10.94         -5.65        12.42 o
   6   4  13          8.55          3.46        10.78 o
   7   4  13        275.37        261.17        35.63 o
  -8   5  13         15.57        -12.84        35.74 o
  -7   5  13         16.29         26.78        23.18 o
  -6   5  13          3.43          8.57        11.13 o
  -5   5  13         10.25        -10.64         8.74 o
  -4   5  13          0.29         -5.61         8.07 o
  -3   5  13         10.40          9.63        13.06 o
  -2   5  13         36.77         37.15         8.41 o
  -1   5  13          0.12         -9.81         8.66 o
   0   5  13        195.86        172.16        17.41 o
   1   5  13          0.10         -4.13         8.24 o
   2   5  13          4.73          4.33        10.05 o
   3   5  13         20.14         15.60         9.21 o
   4   5  13         15.77         14.39        15.36 o
   5   5  13         16.77         10.63        13.68 o
   6   5  13         15.69          5.71        11.30 o
  -7   6  13          2.58        -22.62        31.27 o
  -6   6  13          1.15         12.84        35.74 o
  -5   6  13          0.15         -4.75        36.02 o
  -4   6  13          0.00         16.62        18.39 o
  -3   6  13          7.45         -0.29        13.22 o
  -2   6  13          0.34          8.73        12.08 o
  -1   6  13          0.02        -22.97        16.15 o
   0   6  13          6.12         10.76        18.02 o
   1   6  13          3.74        -10.89        21.78 o
   2   6  13          7.30         19.27        25.41 o
   3   6  13          1.16         -1.12        21.50 o
   4   6  13          1.69         15.92        26.53 o
   5   6  13          1.69          6.98        27.64 o
  -5   7  13         24.31          6.98        36.30 o
  -4   7  13          0.35         41.88        38.25 o
  -3   7  13          2.03          0.13        34.62 o
  -2   7  13          0.92         11.03        20.39 o
  -1   7  13         49.58         52.62        54.45 o
   0   7  13         13.67          9.77        25.69 o
   1   7  13          0.43        -14.52        22.62 o
   2   7  13          1.04        -13.96        29.04 o
   3   7  13          0.35          9.77        28.20 o
 -10   0  14          0.36        -25.41        24.85 o
  -9   0  14         19.31         22.90        43.14 o
  -8   0  14          2.00        -10.68        16.03 o
  -7   0  14         20.83          7.16        11.92 o
  -6   0  14        363.85        415.54        44.21 o
  -5   0  14          0.41          5.49        15.84 o
  -4   0  14        131.46        148.49        19.30 o
  -3   0  14          1.26          1.38        11.66 o
  -2   0  14         17.14          7.55        19.13 o
  -1   0  14        220.15        284.96        58.64 o
   0   0  14          3.09          6.22        10.38 o
   1   0  14         19.54         23.02        10.27 o
   2   0  14          0.48         -7.18         8.53 o
   3   0  14        453.47        556.96        37.27 o
   4   0  14         31.83         23.84        10.15 o
   5   0  14          0.14          7.66        11.44 o
   6   0  14          0.01          0.76        13.22 o
   7   0  14         13.04         10.66        16.21 o
   8   0  14          0.84         16.15        19.18 o
 -10   1  14          0.06          0.52        15.82 o
  -9   1  14          2.07        -12.56        12.12 o
  -8   1  14         70.01         89.84        14.17 o
  -7   1  14         19.77         29.62        11.57 o
  -6   1  14         81.28         89.24        11.99 o
  -5   1  14        142.23        154.17        20.86 o
  -4   1  14        117.28        130.05        13.67 o
  -3   1  14          2.02         -1.77         6.76 o
  -2   1  14          5.06          2.29         8.20 o
  -1   1  14        411.76        396.03        24.17 o
   0   1  14        303.00        309.73        19.94 o
   1   1  14          1.81          0.29         6.88 o
   2   1  14         17.92         26.95         7.61 o
   3   1  14         18.33         25.95         8.67 o
   4   1  14         38.90         31.54         9.09 o
   5   1  14         43.05         30.55        10.62 o
   6   1  14         26.27         27.89        11.34 o
   7   1  14          0.57        -10.69        12.09 o
   8   1  14         15.74         16.93        15.04 o
 -10   2  14          3.69         27.01        20.54 o
  -9   2  14         59.41         48.03        19.98 o
  -8   2  14         18.54         15.39        12.66 o
  -7   2  14          0.07         -2.16         9.71 o
  -6   2  14         97.80        106.97        15.42 o
  -5   2  14         12.99          8.14         9.37 o
  -4   2  14         23.18          8.18         8.64 o
  -3   2  14          6.51         -3.99         7.25 o
  -2   2  14          4.19          6.14         6.48 o
  -1   2  14         80.73         78.13        11.83 o
   0   2  14        186.56        219.41        19.26 o
   1   2  14        214.66        210.99        17.66 o
   2   2  14          0.00          2.22         5.93 o
   3   2  14        143.42        150.37        22.33 o
   4   2  14          4.37         15.59        10.67 o
   5   2  14        250.09        209.22        48.52 o
   6   2  14         81.61         31.46        14.00 o
   7   2  14          8.51         15.43        12.28 o
   8   2  14          3.42         21.63        14.86 o
 -10   3  14         20.79         28.97        20.56 o
  -9   3  14        256.22        213.58        68.69 o
  -8   3  14        372.26        287.46        77.48 o
  -7   3  14         26.91         22.11        12.95 o
  -6   3  14        300.68        264.21        27.01 o
  -5   3  14         48.10         32.24        10.46 o
  -4   3  14         36.10         35.60        10.50 o
  -3   3  14        115.39        110.97        19.45 o
  -2   3  14        655.78        591.52        26.80 o
  -1   3  14        690.35        662.82        28.64 o
   0   3  14        501.40        449.62        24.91 o
   1   3  14        579.46        525.06        29.36 o
   2   3  14        128.92        122.81        21.40 o
   3   3  14         56.13         38.27        30.44 o
   4   3  14          0.34         14.61        11.12 o
   5   3  14         14.43         -5.95        10.59 o
   6   3  14         29.00         30.73        17.57 o
   7   3  14         22.26         34.41        13.37 o
  -9   4  14         14.59          9.53        14.11 o
  -8   4  14          0.32         -7.73        11.60 o
  -7   4  14         17.47         30.47        17.59 o
  -6   4  14          6.28         -5.15        13.99 o
  -5   4  14          9.35         -3.86         7.97 o
  -4   4  14         40.89         49.28         8.69 o
  -3   4  14          0.34          2.16         5.79 o
  -2   4  14         21.08         21.82         9.42 o
  -1   4  14          6.56         18.12         8.87 o
   0   4  14          0.36         -4.71         7.23 o
   1   4  14         19.85         14.06        11.49 o
   2   4  14         71.41         96.30        17.56 o
   3   4  14         38.01         32.69        15.78 o
   4   4  14         33.78         36.48        15.94 o
   5   4  14          0.92        -15.63        12.53 o
   6   4  14         97.44        128.04        23.55 o
   7   4  14         26.77         53.83        19.51 o
  -8   5  14         18.57          1.40        36.86 o
  -7   5  14         52.89         51.13        17.35 o
  -6   5  14         68.38         49.08        15.64 o
  -5   5  14         99.92         79.28        14.68 o
  -4   5  14          3.95         -0.24        14.69 o
  -3   5  14          5.26          1.48         7.34 o
  -2   5  14          4.42          1.49         7.49 o
  -1   5  14         10.32         -2.59         8.62 o
   0   5  14          1.84         -4.26         8.20 o
   1   5  14          3.71          3.12         8.62 o
   2   5  14         20.16         20.09        10.40 o
   3   5  14          0.22          8.05         9.63 o
   4   5  14         25.28         26.76        24.29 o
   5   5  14         19.74         30.44        13.17 o
   6   5  14         36.78         33.13        24.43 o
  -7   6  14          0.02          5.31        37.14 o
  -6   6  14          7.95          7.54        37.42 o
  -5   6  14          0.99         -3.35        33.23 o
  -4   6  14          4.19        -24.37        18.42 o
  -3   6  14          5.59         -8.52        18.27 o
  -2   6  14          0.20         -9.11        15.61 o
  -1   6  14          0.18          2.47        18.76 o
   0   6  14          5.22         34.10        30.02 o
   1   6  14          0.57         -3.63        21.50 o
   2   6  14          2.71         21.78        26.81 o
   3   6  14          1.15         15.92        27.92 o
   4   6  14          0.40         10.89        29.60 o
  -4   7  14          3.75        -24.57        41.60 o
  -3   7  14          0.05          7.45        26.53 o
  -2   7  14         27.12         27.82        25.15 o
  -1   7  14          1.01         -5.25        20.48 o
   0   7  14          2.95        -24.57        23.45 o
   1   7  14          1.38          9.49        27.08 o
   2   7  14          1.40         11.17        27.92 o
 -10   1  15          9.69         -7.26        19.31 o
  -9   1  15          0.00         -4.45        12.83 o
  -8   1  15          6.24         15.85        13.08 o
  -7   1  15        191.59        197.48        25.35 o
  -6   1  15        418.91        426.38        29.64 o
  -5   1  15        251.32        246.51        25.15 o
  -4   1  15        273.81        259.02        19.34 o
  -3   1  15         20.19         18.02         8.50 o
  -2   1  15        448.43        443.96        24.51 o
  -1   1  15        218.32        207.26        16.37 o
   0   1  15         31.07         40.34         9.64 o
   1   1  15        104.31        132.42        13.31 o
   2   1  15         10.94         17.93         8.35 o
   3   1  15          1.73         -0.33         6.79 o
   4   1  15        111.69        117.36        15.78 o
   5   1  15         43.13         33.53        11.71 o
   6   1  15         12.01         23.37        11.75 o
   7   1  15          0.78         -2.57        13.21 o
 -10   2  15         10.14        -11.25        19.95 o
  -9   2  15          8.79         29.24        20.54 o
  -8   2  15          0.14          8.11        14.86 o
  -7   2  15         13.20          7.24        13.64 o
  -6   2  15         55.85         40.88        19.59 o
  -5   2  15          0.08        -11.03        14.10 o
  -4   2  15          1.85         -2.14         8.21 o
  -3   2  15        141.49        159.77        16.79 o
  -2   2  15          2.48          1.33         7.18 o
  -1   2  15         22.39         18.42         8.74 o
   0   2  15         60.59         62.67        10.18 o
   1   2  15         69.14         74.45        14.15 o
   2   2  15         15.75         10.47         8.85 o
   3   2  15         85.72        108.46        20.07 o
   4   2  15         50.62         64.82        14.59 o
   5   2  15         10.30         24.95        14.37 o
   6   2  15         13.59         13.65        11.47 o
   7   2  15         10.71         23.04        14.25 o
  -9   3  15        151.84         65.86        19.68 o
  -8   3  15          0.13          9.11        15.60 o
  -7   3  15        186.13        205.24        22.72 o
  -6   3  15          0.12        -11.44        12.31 o
  -5   3  15        194.50        187.51        26.24 o
  -4   3  15        112.93        111.23        18.14 o
  -3   3  15          8.43          8.66         7.17 o
  -2   3  15         21.08         11.60         7.81 o
  -1   3  15        613.13        591.29        33.78 o
   0   3  15        147.30        133.44        14.07 o
   1   3  15        112.76        114.97        17.32 o
   2   3  15         12.58          0.79        10.51 o
   3   3  15          2.05          7.36        12.59 o
   4   3  15          3.54         10.97        14.05 o
   5   3  15          1.39          0.88        14.98 o
   6   3  15          8.60          5.35        13.26 o
   7   3  15         35.40         31.52        14.20 o
  -8   4  15         28.17         42.02        15.01 o
  -7   4  15         28.94         22.02        13.48 o
  -6   4  15         16.23         11.72        10.03 o
  -5   4  15         17.18         11.42         9.15 o
  -4   4  15         76.47         88.59        11.18 o
  -3   4  15         30.90         49.13        16.84 o
  -2   4  15          1.05         -0.48         8.11 o
  -1   4  15         12.21          7.82         8.82 o
   0   4  15         24.05          9.54        10.94 o
   1   4  15         21.52         13.35        11.25 o
   2   4  15         26.26         52.44        16.24 o
   3   4  15         82.14         76.40        17.82 o
   4   4  15         19.75          5.80        14.42 o
   5   4  15          5.67         -0.84        14.75 o
   6   4  15         24.54         28.20        17.66 o
  -7   5  15         24.11         24.88        18.99 o
  -6   5  15         14.32         -1.99        13.40 o
  -5   5  15         33.19         31.38        12.73 o
  -4   5  15         46.18         47.55        13.04 o
  -3   5  15        153.06        134.04        15.28 o
  -2   5  15          6.44          8.97         8.83 o
  -1   5  15         17.15         23.26        10.91 o
   0   5  15          0.06         -1.58         9.96 o
   1   5  15          0.05          4.68         9.44 o
   2   5  15         37.02         42.75        21.78 o
   3   5  15          2.15          5.63        10.65 o
   4   5  15          1.17          1.73        17.87 o
   5   5  15          0.32         -1.22        11.66 o
  -6   6  15         34.34        -12.84        41.32 o
  -5   6  15          8.43         26.81        38.25 o
  -4   6  15          0.65         39.17        46.49 o
  -3   6  15          3.13         19.28        35.88 o
  -2   6  15          1.08         19.92        18.85 o
  -1   6  15          5.72        -13.56        17.46 o
   0   6  15         11.88          9.94        20.45 o
   1   6  15         12.14         10.89        24.85 o
   2   6  15        101.93        170.60        46.07 o
   3   6  15          6.91         -7.82        24.85 o
  -2   7  15         11.71        -13.33        49.14 o
  -1   7  15          1.43         -9.07        21.79 o
   0   7  15          0.43        -25.97        24.01 o
  -9   0  16          7.68         15.22        20.14 o
  -8   0  16          0.48         17.66        18.45 o
  -7   0  16         47.00         50.58        20.83 o
  -6   0  16         22.88         39.08        18.35 o
  -5   0  16        283.93        309.84        28.52 o
  -4   0  16         71.39         71.34        16.55 o
  -3   0  16          6.40        -13.04        20.80 o
  -2   0  16         46.49         31.53        19.69 o
  -1   0  16         59.80         97.76        20.45 o
   0   0  16        408.17        414.84        41.71 o
   1   0  16         34.36         45.60        24.50 o
   2   0  16          0.63         -5.83        15.54 o
   3   0  16        104.57        130.98        19.18 o
   4   0  16        436.30        462.23        29.42 o
   5   0  16        378.04        420.83        33.98 o
   6   0  16         14.64        -12.13        13.27 o
   7   0  16         33.13         42.12        24.71 o
  -9   1  16         11.64          4.39        16.71 o
  -8   1  16          0.96        -17.43        12.58 o
  -7   1  16          1.18          3.67        11.78 o
  -6   1  16          1.31         -5.05        11.47 o
  -5   1  16         86.70         81.63        12.52 o
  -4   1  16         19.27         27.70        11.12 o
  -3   1  16          0.05         -3.61         7.99 o
  -2   1  16        128.07        145.50        20.16 o
  -1   1  16        349.87        334.61        21.26 o
   0   1  16       1361.37       1479.98        55.67 o
   1   1  16          1.45         -8.14         8.36 o
   2   1  16          2.07          1.36         9.05 o
   3   1  16          5.52          7.77         8.50 o
   4   1  16        206.93        216.57        27.28 o
   5   1  16         43.00         52.20        13.40 o
   6   1  16          1.29         -1.85        12.27 o
   7   1  16          1.99         16.88        14.95 o
  -9   2  16         13.44         12.07        23.59 o
  -8   2  16          3.15         -7.16        13.80 o
  -7   2  16          1.88          4.05        12.98 o
  -6   2  16         10.84        -14.70        11.28 o
  -5   2  16         11.63         11.28        11.79 o
  -4   2  16          4.79         -6.31         9.20 o
  -3   2  16          0.84         -4.70         9.03 o
  -2   2  16         58.54         51.60        10.15 o
  -1   2  16          1.88         -4.88         7.43 o
   0   2  16         11.42         10.58         8.11 o
   1   2  16         33.05         29.63         8.95 o
   2   2  16         55.59         62.66        13.76 o
   3   2  16          2.26        -16.83        10.64 o
   4   2  16         36.38         30.57        13.94 o
   5   2  16          9.25         11.08        13.15 o
   6   2  16          0.02         -0.14        10.76 o
  -9   3  16          0.15          3.03        17.59 o
  -8   3  16         35.62         24.02        18.12 o
  -7   3  16         32.67         11.85        19.84 o
  -6   3  16          3.72         -5.09        11.30 o
  -5   3  16         35.08         33.31        14.04 o
  -4   3  16          0.10          2.02        10.82 o
  -3   3  16          7.59         -5.51         7.26 o
  -2   3  16          9.91          7.64         8.04 o
  -1   3  16         39.26         29.59        12.20 o
   0   3  16          0.18          1.51         9.00 o
   1   3  16          0.38        -12.33        10.28 o
   2   3  16          2.25        -11.49        11.57 o
   3   3  16         29.91         47.60        16.89 o
   4   3  16          1.56          4.55        14.24 o
   5   3  16         16.77          2.66        18.71 o
   6   3  16          4.42          0.42        16.49 o
  -8   4  16          2.67         11.04        24.29 o
  -7   4  16          1.37         13.48        12.67 o
  -6   4  16          8.53          7.29        10.99 o
  -5   4  16          0.07          3.19         8.24 o
  -4   4  16          0.30         -5.63         7.84 o
  -3   4  16          3.21          1.71         6.92 o
  -2   4  16          0.92         -8.19         9.63 o
  -1   4  16          4.75         -6.78         9.02 o
   0   4  16         33.81         28.74        13.29 o
   1   4  16         34.55         17.83        12.21 o
   2   4  16          3.73         -1.64        12.20 o
   3   4  16          2.89         12.21        16.89 o
   4   4  16         13.43         17.33        16.49 o
   5   4  16          3.98          9.78        16.01 o
  -7   5  16        167.99        127.82        31.97 o
  -6   5  16          0.18         23.55        20.24 o
  -5   5  16          5.92         24.08        12.68 o
  -4   5  16        128.20        141.56        19.36 o
  -3   5  16          0.57         -5.58        10.45 o
  -2   5  16        112.00         74.81        13.02 o
  -1   5  16          4.02         -1.84        10.44 o
   0   5  16         83.44         87.89        18.97 o
   1   5  16         31.19         36.37        18.43 o
   2   5  16          1.55         13.17        12.01 o
   3   5  16          0.21          4.51        17.73 o
   4   5  16          0.76         10.70        12.91 o
  -5   6  16          0.00        -69.25        34.62 o
  -4   6  16         13.44         15.11        27.50 o
  -3   6  16          0.83         18.38        22.40 o
  -2   6  16         13.73          0.45        20.55 o
  -1   6  16          1.58        -17.02        21.36 o
   0   6  16          4.94         -2.79        24.57 o
   1   6  16          5.85         17.59        26.81 o
   2   6  16          5.17         37.14        33.79 o
  -9   1  17         30.01         19.64        27.36 o
  -8   1  17          5.39         10.13        13.50 o
  -7   1  17         29.98         26.23        14.58 o
  -6   1  17        146.50        118.14        18.31 o
  -5   1  17        731.01        686.28        46.76 o
  -4   1  17         25.18         17.15        11.96 o
  -3   1  17         14.07         16.76         9.96 o
  -2   1  17          0.01         -1.93         8.35 o
  -1   1  17       1022.17       1103.20        48.17 o
   0   1  17        251.62        264.22        23.69 o
   1   1  17         11.85          5.13         8.95 o
   2   1  17          2.40         -1.12        10.17 o
   3   1  17          1.24         -0.93         9.03 o
   4   1  17          0.74         -3.77        10.40 o
   5   1  17         15.31         10.89        11.51 o
   6   1  17          0.73         23.52        15.32 o
  -8   2  17          2.02          4.07        14.63 o
  -7   2  17         16.59          5.62        14.87 o
  -6   2  17        109.98         76.27        16.56 o
  -5   2  17         27.37          5.39        12.74 o
  -4   2  17         16.43         16.97        12.82 o
  -3   2  17          1.21         -8.68         8.70 o
  -2   2  17          0.46         -5.85         7.70 o
  -1   2  17         14.51          8.75         8.27 o
   0   2  17          2.48          5.19         7.95 o
   1   2  17          2.47          6.94         8.25 o
   2   2  17         29.01         37.34        11.79 o
   3   2  17          4.98         22.84        14.28 o
   4   2  17         37.27         35.35        19.30 o
   5   2  17          0.04        -11.61        15.45 o
   6   2  17          0.01         -5.53        11.42 o
  -8   3  17         28.66         47.81        19.10 o
  -7   3  17          4.59         -3.48        13.23 o
  -6   3  17         24.34         23.66        13.13 o
  -5   3  17          1.17         -3.02        11.27 o
  -4   3  17          0.28          3.36        10.32 o
  -3   3  17         13.35         24.38        10.65 o
  -2   3  17         11.94          0.37        11.04 o
  -1   3  17          6.02         14.00         8.60 o
   0   3  17          9.45         -0.46         8.44 o
   1   3  17          0.31         -2.20        11.72 o
   2   3  17          2.95         -2.11        11.28 o
   3   3  17         10.58         29.65        25.69 o
   4   3  17          9.63         12.01        16.84 o
   5   3  17          0.22          0.00        17.14 o
  -7   4  17         30.72         29.43        15.77 o
  -6   4  17          6.34         11.37         9.97 o
  -5   4  17          2.39         -9.21         8.89 o
  -4   4  17          3.07          0.21        10.58 o
  -3   4  17          1.09          0.76         8.22 o
  -2   4  17          3.40         18.65        14.10 o
  -1   4  17         26.11         12.38        13.01 o
   0   4  17          0.66         -3.44        11.37 o
   1   4  17          7.48          2.94        12.22 o
   2   4  17          9.24         20.56        15.44 o
   3   4  17          0.57         15.55        15.55 o
   4   4  17          0.17        -12.72        15.69 o
  -5   5  17         10.14         -1.51        12.55 o
  -4   5  17         15.62         26.86        20.45 o
  -3   5  17         76.32         68.32        17.53 o
  -2   5  17         69.50         52.33        19.44 o
  -1   5  17          2.04          0.69        12.03 o
   0   5  17         32.24         24.46        13.38 o
   1   5  17          2.67         -8.80        12.14 o
   2   5  17         70.14         73.12        17.71 o
   3   5  17         16.84          6.83        13.82 o
  -2   6  17          0.09          7.52        22.52 o
  -1   6  17          0.07         -6.54        20.65 o
  -8   0  18         27.35         37.05        25.55 o
  -7   0  18          0.22          5.40        18.46 o
  -6   0  18          7.82         31.57        24.15 o
  -5   0  18          5.15         27.36        16.44 o
  -4   0  18          0.11          6.44        15.14 o
  -3   0  18        111.97        113.95        25.69 o
  -2   0  18         32.94         46.62        21.22 o
  -1   0  18        145.69        129.43        19.60 o
   0   0  18         76.06         82.26        17.80 o
   1   0  18          3.73         -8.08        15.73 o
   2   0  18        141.40        149.78        33.87 o
   3   0  18        135.40        155.89        18.62 o
   4   0  18          1.00         -1.46        10.52 o
   5   0  18        116.64         75.85        22.37 o
  -8   1  18          9.33          5.43        34.38 o
  -7   1  18          3.89          2.14        12.85 o
  -6   1  18        145.19        160.75        22.37 o
  -5   1  18        169.86        151.03        33.41 o
  -4   1  18          7.96          7.42        11.02 o
  -3   1  18          7.30         -2.97        11.84 o
  -2   1  18         84.84         66.73        12.60 o
  -1   1  18        472.63        472.21        35.95 o
   0   1  18        568.48        632.37        39.13 o
   1   1  18         20.56         18.98        12.12 o
   2   1  18          2.56          1.58        11.13 o
   3   1  18          7.90          7.12        11.67 o
   4   1  18         50.12         29.12        16.01 o
   5   1  18          6.05         11.79        12.21 o
  -8   2  18          0.24        -21.66        14.49 o
  -7   2  18         18.99          8.63        14.96 o
  -6   2  18         11.19          2.83        14.07 o
  -5   2  18         59.92         39.64        20.27 o
  -4   2  18         15.55         21.13        13.04 o
  -3   2  18          6.42          9.57        11.09 o
  -2   2  18          0.03         -6.65         9.76 o
  -1   2  18         28.67         32.97        10.18 o
   0   2  18         19.00         10.94         9.93 o
   1   2  18         19.13         29.56        11.83 o
   2   2  18          1.02         -2.77        10.44 o
   3   2  18          8.40          6.94        14.05 o
   4   2  18         79.43        143.59        27.23 o
   5   2  18          0.43         -9.68        18.06 o
  -7   3  18          0.36         -7.29        13.61 o
  -6   3  18         44.89         63.43        18.35 o
  -5   3  18          3.40         14.75        12.63 o
  -4   3  18          0.81          5.83        10.19 o
  -3   3  18          1.66         -3.00         9.68 o
  -2   3  18          0.00         -2.89        10.03 o
  -1   3  18         84.67         95.87        13.36 o
   0   3  18         25.30         40.16        11.55 o
   1   3  18         25.53         26.59        14.31 o
   2   3  18          2.89         -5.30        13.56 o
   3   3  18         18.44         -4.86        16.06 o
   4   3  18         39.75         79.97        23.34 o
  -6   4  18          2.06         -4.31        10.17 o
  -5   4  18          0.98          8.83        10.47 o
  -4   4  18         21.85         28.35        10.94 o
  -3   4  18          0.00         -1.34         9.13 o
  -2   4  18         12.16          2.44        12.88 o
  -1   4  18          1.37          2.79        16.92 o
   0   4  18          0.18          8.89        13.66 o
   1   4  18          3.66         19.52        14.14 o
   2   4  18          5.56         24.64        16.52 o
   3   4  18          9.34         32.13        29.04 o
  -4   5  18          6.55         12.71        15.30 o
  -3   5  18          5.90          6.27        12.42 o
  -2   5  18          5.41         16.74        12.98 o
  -1   5  18          2.79         -0.58        12.42 o
   0   5  18          8.07          6.64        12.82 o
   1   5  18          0.37          7.12        14.33 o
  -7   1  19          4.65        -20.70        14.29 o
  -6   1  19         40.19         38.92        15.30 o
  -5   1  19         39.75         34.55        13.92 o
  -4   1  19         71.70         55.16        18.50 o
  -3   1  19         17.99          9.69        12.24 o
  -2   1  19        303.60        296.37        25.61 o
  -1   1  19         24.92         33.77        12.96 o
   0   1  19        229.73        216.86        21.94 o
   1   1  19        103.08        101.23        16.43 o
   2   1  19          8.32         13.35        12.32 o
   3   1  19          7.84         26.33        13.13 o
   4   1  19          3.19         11.76        19.05 o
  -7   2  19          3.81         -2.71        14.60 o
  -6   2  19         10.59         14.45        16.08 o
  -5   2  19          0.96        -14.10        13.26 o
  -4   2  19         10.14         -1.77        13.49 o
  -3   2  19         12.01         26.30        12.34 o
  -2   2  19         16.72          7.45        13.04 o
  -1   2  19          6.11         18.44        13.18 o
   0   2  19         60.79         63.73        17.27 o
   1   2  19          0.05          6.12        11.91 o
   2   2  19         10.34          3.28        11.12 o
   3   2  19         29.18         49.34        22.22 o
  -6   3  19         68.05         22.49        28.92 o
  -5   3  19         19.94         31.21        12.19 o
  -4   3  19         38.64         42.85        13.04 o
  -3   3  19          0.00         -5.41         9.91 o
  -2   3  19         48.56         46.39        13.54 o
  -1   3  19         47.62         48.70        12.73 o
   0   3  19         11.54         26.53        12.08 o
   1   3  19          4.98          3.07        14.11 o
   2   3  19          2.72          2.61        16.21 o
   3   3  19          0.10         -0.53        17.77 o
  -4   4  19          7.64         -5.78        10.19 o
  -3   4  19          1.92         15.60        10.53 o
  -2   4  19          0.11         -9.33        15.24 o
  -1   4  19          4.89        -10.08        15.85 o
   0   4  19          9.24        -14.05        13.49 o
   1   4  19          0.00          8.88        14.38 o
  -6   0  20         44.66         33.74        35.46 o
  -5   0  20         34.57         14.40        32.11 o
  -4   0  20         11.93          8.96        18.85 o
  -3   0  20          3.64          7.90        35.46 o
  -2   0  20          5.29         -5.51        17.67 o
  -1   0  20         12.61         25.66        19.01 o
   0   0  20          0.15         -3.10        18.29 o
   1   0  20         39.88         36.51        19.36 o
   2   0  20          0.12        -10.58        16.38 o
   3   0  20          0.19         -8.03        17.21 o
  -6   1  20          0.40         -6.01        20.31 o
  -5   1  20        112.41        130.27        57.35 o
  -4   1  20          4.88         62.46        72.31 o
  -3   1  20          1.59         -8.92        13.39 o
  -2   1  20         25.76         14.45        12.85 o
  -1   1  20        253.46        252.08        30.79 o
   0   1  20        169.66        205.11        42.15 o
   1   1  20          8.75          9.84        13.30 o
   2   1  20          0.82          8.10        12.53 o
   3   1  20          1.89          9.87        12.76 o
  -5   2  20         22.86         21.31        14.74 o
  -4   2  20          6.05          8.34        12.74 o
  -3   2  20          0.01         -8.22        11.42 o
  -2   2  20         34.40         37.26        13.74 o
  -1   2  20          4.40         -0.30        12.29 o
   0   2  20          9.58          6.50        14.54 o
   1   2  20         15.17         12.85        12.29 o
   2   2  20          6.28         14.66        16.30 o
  -4   3  20         45.88         33.94        13.51 o
  -3   3  20         10.77         10.41        11.73 o
  -2   3  20        109.85        107.76        18.30 o
  -1   3  20        125.47        153.51        19.12 o
   0   3  20         12.11         -0.09        11.66 o
   1   3  20         36.46         41.47        18.00 o
  -4   1  21          0.92         11.02        17.05 o
  -3   1  21         10.10         17.66        13.79 o
  -2   1  21         10.69         11.71        14.07 o
  -1   1  21        110.33        150.75        26.48 o
   0   1  21          2.32         -2.14        13.37 o
   1   1  21          2.88          8.31        14.23 o
  -3   2  21          0.02         -6.13        14.77 o
  -2   2  21         24.66         22.99        14.02 o
  -1   2  21          3.75         12.51        14.13 o
   0   2  21          2.53         13.43        13.94 o
                                                
